# Supplementary material for: 2-Carb­oxy­pyridinium maleate
Source: Acta Crystallogr Sect E Struct Rep Online. 2012 Oct 6;68(Pt 11):o3081. doi: 10.1107/S1600536812041177 (PMC3515186; doi:10.1107/S1600536812041177)
Supplement: Supplementary file 1 [file e-68-o3081-sup1.cif]

##############################################################################
#                                                                            #
# This CIF contains the data in a paper accepted for publication in          #
# Acta Crystallographica Section E. It conforms to the requirements of       #
# Notes for Authors for Acta Crystallographica Section E, and has been       #
# peer reviewed under the auspices of the IUCr Commission on Journals.       #
#                                                                            #
# Full details of the Crystallographic Information File format               #
# are given in the paper "The Crystallographic Information File (CIF):       #
# a New Standard Archive File for Crystallography" by S. R. Hall, F. H.      #
# Allen and I. D. Brown [Acta Cryst. (1991), A47, 655-685].                  #
#                                                                            #
# The current version of the core CIF dictionary is obtainable from          #
# ftp://ftp.iucr.org/pub/cif_core.dic.                                       #
#                                                                            #
# Software is freely available for graphical display of the structure(s)     #
# in this CIF. For information consult the CIF software page                 #
# http://www.iucr.org/resources/cif/software.                                #
#                                                                            #
# This file may be used for bona fide research purposes within the           #
# scientific community so long as proper attribution is given to the journal # 
# article from which it was obtained.                                        #
#                                                                            #
##############################################################################
data_global
_audit_creation_method     'SHELXL97'
_journal_date_recd_electronic     2012-09-01
_journal_date_accepted     2012-10-01
_journal_name_full     'Acta Crystallographica, Section E'
_journal_year     2012
_journal_volume     68
_journal_issue     11
_journal_page_first     o3081
_journal_page_last     o3081
_journal_paper_category     QO
_journal_paper_doi     10.1107/S1600536812041177
_journal_coeditor_code     RK2380
_publ_contact_author_name     'G. Chakkaravarthi'
_publ_contact_author_address
;
Department of Physics
CPCL Polytechnic College
Chennai 600 068
India
;
_publ_contact_author_email
                            'chakkaravarthi_2005@yahoo.com, mohan66@hotmail.com'
_publ_contact_author_fax     ?
_publ_contact_author_phone     '09940334668'
_publ_section_title
;
2-Carboxypyridinium maleate
;
loop_
    _publ_author_name
    _publ_author_address
    'P. Pandi'
;
Department of Physics,
Panimalar Engineering College,
Chennai 600 123,
India
;
    'G. Peramaiyan'
;
Department of Physics,
Presidency College,
Chennai 600 005,
India
;
    'R. Akilan'
;
Department of Physics,
Aksheyaa College of Engineering,
Kancheepuram 603 314,
India
;
    'G. Chakkaravarthi'
;
Department of Physics,
CPCL Polytechnic College,
Chennai 600 068,
India
;
    'R. Mohankumar'
;
Department of Physics,
Presidency College,
Chennai 600 005
India
;
_publ_section_synopsis     .
data_I
_audit_creation_method     SHELXL-97
_chemical_name_systematic
;
2-Carboxypyridinium maleate
;
_chemical_name_common     ?
_chemical_formula_moiety     'C6 H6 N O2, C4 H3 O4'
_chemical_formula_sum     'C10 H9 N O6'
_chemical_formula_weight     239.18
_chemical_melting_point     ?
_symmetry_cell_setting     monoclinic
_symmetry_space_group_name_H-M     'P 21/c'
_symmetry_space_group_name_Hall     '-P 2ybc'
loop_
    _symmetry_equiv_pos_as_xyz
    'x, y, z'
    '-x, y+1/2, -z+1/2'
    '-x, -y, -z'
    'x, -y-1/2, z-1/2'
_cell_length_a     14.6498(9)
_cell_length_b     10.3976(8)
_cell_length_c     6.9067(5)
_cell_angle_alpha     90.00
_cell_angle_beta     100.089(3)
_cell_angle_gamma     90.00
_cell_volume     1035.78(13)
_cell_formula_units_Z     4
_cell_measurement_reflns_used     4245
_cell_measurement_theta_min     2.4
_cell_measurement_theta_max     28.3
_cell_measurement_temperature     295(2)
_exptl_crystal_description     'block'
_exptl_crystal_colour     'colourless'
_exptl_crystal_size_max     0.24
_exptl_crystal_size_mid     0.20
_exptl_crystal_size_min     0.16
_exptl_crystal_density_diffrn     1.534
_exptl_crystal_density_meas     ?
_exptl_crystal_density_method     'not measured'
_exptl_crystal_F_000     496
_exptl_absorpt_coefficient_mu     0.129
_exptl_absorpt_correction_type     multi-scan
_exptl_absorpt_process_details     '(<i>SADABS</i>; Sheldrick, 1996)'
_exptl_absorpt_correction_T_min     0.9696
_exptl_absorpt_correction_T_max     0.9796
_exptl_special_details     ?
_diffrn_ambient_temperature     295(2)
_diffrn_radiation_type     'MoK\a'
_diffrn_radiation_wavelength     0.71073
_diffrn_radiation_source     'fine-focus sealed tube'
_diffrn_radiation_monochromator     'graphite'
_diffrn_measurement_device_type     'Bruker Kappa APEXII CCD'
_diffrn_measurement_method     '\w-- and \f--scans'
_diffrn_detector_area_resol_mean     ?
_diffrn_reflns_number     9722
_diffrn_reflns_av_R_equivalents     0.0265
_diffrn_reflns_av_sigmaI/netI     0.0263
_diffrn_reflns_theta_min     1.41
_diffrn_reflns_theta_max     28.33
_diffrn_reflns_theta_full     28.33
_diffrn_measured_fraction_theta_max     0.993
_diffrn_measured_fraction_theta_full     0.993
_diffrn_reflns_limit_h_min     -19
_diffrn_reflns_limit_h_max     18
_diffrn_reflns_limit_k_min     -13
_diffrn_reflns_limit_k_max     13
_diffrn_reflns_limit_l_min     -9
_diffrn_reflns_limit_l_max     9
_diffrn_standards_number     0
_diffrn_standards_interval_count     ?
_diffrn_standards_interval_time     0
_diffrn_standards_decay_%     ?
_refine_special_details     ?
_reflns_number_total     2557
_reflns_number_gt     2092
_reflns_threshold_expression     >2\s(I)
_refine_ls_structure_factor_coef     Fsqd
_refine_ls_matrix_type     full
_refine_ls_R_factor_all     0.0818
_refine_ls_R_factor_gt     0.0710
_refine_ls_wR_factor_gt     0.1922
_refine_ls_wR_factor_ref     0.1993
_refine_ls_goodness_of_fit_ref     1.100
_refine_ls_restrained_S_all     1.100
_refine_ls_number_reflns     2557
_refine_ls_number_parameters     155
_refine_ls_number_restraints     0
_refine_ls_hydrogen_treatment     constr
_refine_ls_weighting_scheme     calc
_refine_ls_weighting_details
         'calc w=1/[\s^2^(Fo^2^)+(0.0625P)^2^+1.8972P] where P=(Fo^2^+2Fc^2^)/3'
_atom_sites_solution_hydrogens     geom
_atom_sites_solution_primary     direct
_atom_sites_solution_secondary     difmap
_refine_ls_shift/su_max     0.000
_refine_ls_shift/su_mean     0.000
_refine_diff_density_max     0.432
_refine_diff_density_min     -0.325
_refine_ls_extinction_method     'SHELXL'
_refine_ls_extinction_coef     0.015(3)
_refine_ls_extinction_expression
                                  'Fc^*^=kFc[1+0.001xFc^2^\l^3^/sin(2\q)]^-1/4^'
loop_
    _atom_type_symbol
    _atom_type_description
    _atom_type_scat_dispersion_real
    _atom_type_scat_dispersion_imag
    _atom_type_scat_source
    'C' 'C' 0.0033 0.0016
                         'International Tables Vol C Tables 4.2.6.8 and 6.1.1.4'
    'H' 'H' 0.0000 0.0000
                         'International Tables Vol C Tables 4.2.6.8 and 6.1.1.4'
    'N' 'N' 0.0061 0.0033
                         'International Tables Vol C Tables 4.2.6.8 and 6.1.1.4'
    'O' 'O' 0.0106 0.0060
                         'International Tables Vol C Tables 4.2.6.8 and 6.1.1.4'
_computing_data_collection     '<i>APEX2</i> (Bruker, 2004)'
_computing_cell_refinement     '<i>SAINT</i> (Bruker, 2004)'
_computing_data_reduction     '<i>SAINT</i> (Bruker, 2004)'
_computing_structure_solution     '<i>SHELXS97</i> (Sheldrick, 2008)'
_computing_structure_refinement     '<i>SHELXL97</i> (Sheldrick, 2008)'
_computing_molecular_graphics     '<i>PLATON</i> (Spek, 2009)'
_computing_publication_material     '<i>SHELXL97</i> (Sheldrick, 2008)'
loop_
    _atom_site_type_symbol
    _atom_site_label
    _atom_site_fract_x
    _atom_site_fract_y
    _atom_site_fract_z
    _atom_site_U_iso_or_equiv
    _atom_site_adp_type
    _atom_site_calc_flag
    _atom_site_refinement_flags
    _atom_site_occupancy
    _atom_site_symmetry_multiplicity
    _atom_site_disorder_assembly
    _atom_site_disorder_group
    C C1 0.57261(18) -0.0804(3) 0.3125(4) 0.0320(6) Uani d . 1 1 . .
    C C2 0.6336(2) -0.1778(3) 0.3751(5) 0.0389(7) Uani d . 1 1 . .
    H H2 0.6170 -0.2628 0.3454 0.047 Uiso calc R 1 1 . .
    C C3 0.7201(2) -0.1492(3) 0.4825(5) 0.0438(7) Uani d . 1 1 . .
    H H3 0.7618 -0.2149 0.5261 0.053 Uiso calc R 1 1 . .
    C C4 0.7440(2) -0.0230(3) 0.5246(5) 0.0412(7) Uani d . 1 1 . .
    H H4 0.8020 -0.0027 0.5963 0.049 Uiso calc R 1 1 . .
    C C5 0.6817(2) 0.0725(3) 0.4599(5) 0.0401(7) Uani d . 1 1 . .
    H H5 0.6971 0.1582 0.4869 0.048 Uiso calc R 1 1 . .
    N N1 0.59856(15) 0.0413(2) 0.3575(4) 0.0342(5) Uani d . 1 1 . .
    H H1 0.5599 0.1021 0.3187 0.041 Uiso calc R 1 1 . .
    C C6 0.47635(19) -0.1001(3) 0.1946(4) 0.0346(6) Uani d . 1 1 . .
    C C7 0.79780(19) 0.0490(3) 0.0421(4) 0.0354(6) Uani d . 1 1 . .
    C C8 0.8827(2) -0.0055(3) 0.1646(5) 0.0373(6) Uani d . 1 1 . .
    H H8 0.8762 -0.0878 0.2130 0.045 Uiso calc R 1 1 . .
    C C9 0.9664(2) 0.0462(3) 0.2149(5) 0.0388(7) Uani d . 1 1 . .
    H H9 1.0084 -0.0061 0.2955 0.047 Uiso calc R 1 1 . .
    C C10 1.0058(2) 0.1714(3) 0.1674(5) 0.0401(7) Uani d . 1 1 . .
    O O1 0.45516(17) -0.2082(2) 0.1321(4) 0.0566(7) Uani d . 1 1 . .
    O O2 0.42766(14) 0.0007(2) 0.1721(4) 0.0453(6) Uani d . 1 1 . .
    H H2A 0.3766 -0.0161 0.1075 0.068 Uiso calc R 1 1 . .
    O O3 0.72935(14) -0.0300(2) 0.0195(4) 0.0446(6) Uani d . 1 1 . .
    O O4 0.79341(16) 0.1568(2) -0.0311(4) 0.0601(8) Uani d . 1 1 . .
    O O5 0.95136(17) 0.2604(2) 0.0741(4) 0.0559(7) Uani d . 1 1 . .
    H H5A 0.8978 0.2340 0.0523 0.084 Uiso calc R 1 1 . .
    O O6 1.08852(16) 0.1899(3) 0.2139(4) 0.0580(7) Uani d . 1 1 . .
loop_
    _atom_site_aniso_label
    _atom_site_aniso_U_11
    _atom_site_aniso_U_22
    _atom_site_aniso_U_33
    _atom_site_aniso_U_12
    _atom_site_aniso_U_13
    _atom_site_aniso_U_23
    C1 0.0282(13) 0.0299(13) 0.0366(14) -0.0020(10) 0.0024(10) 0.0014(11)
    C2 0.0389(15) 0.0262(13) 0.0493(17) 0.0000(11) 0.0014(13) 0.0055(12)
    C3 0.0374(15) 0.0392(16) 0.0514(18) 0.0078(13) -0.0014(13) 0.0081(14)
    C4 0.0284(13) 0.0471(17) 0.0440(17) -0.0014(12) -0.0051(12) -0.0031(13)
    C5 0.0310(14) 0.0349(15) 0.0518(18) -0.0029(11) 0.0001(12) -0.0068(13)
    N1 0.0270(11) 0.0274(11) 0.0458(14) 0.0014(9) -0.0005(10) 0.0004(10)
    C6 0.0270(13) 0.0327(14) 0.0417(15) -0.0060(10) -0.0003(11) 0.0041(11)
    C7 0.0295(13) 0.0331(14) 0.0426(15) 0.0006(11) 0.0031(11) -0.0015(12)
    C8 0.0358(14) 0.0296(13) 0.0451(16) 0.0011(11) 0.0029(12) 0.0029(12)
    C9 0.0352(14) 0.0320(14) 0.0452(17) 0.0020(11) -0.0041(12) 0.0017(12)
    C10 0.0378(15) 0.0350(15) 0.0459(17) -0.0054(12) 0.0024(13) -0.0057(13)
    O1 0.0479(13) 0.0352(12) 0.0781(18) -0.0090(10) -0.0125(12) -0.0019(12)
    O2 0.0261(10) 0.0393(12) 0.0648(15) -0.0008(9) -0.0079(9) -0.0009(10)
    O3 0.0323(10) 0.0425(12) 0.0555(14) -0.0055(9) -0.0018(9) 0.0043(10)
    O4 0.0395(12) 0.0409(13) 0.092(2) -0.0009(10) -0.0120(12) 0.0193(13)
    O5 0.0458(13) 0.0373(12) 0.0786(18) -0.0083(10) -0.0054(12) 0.0109(12)
    O6 0.0378(12) 0.0526(15) 0.0787(19) -0.0125(11) -0.0037(12) -0.0083(13)
_geom_special_details     ?
loop_
    _geom_bond_atom_site_label_1
    _geom_bond_atom_site_label_2
    _geom_bond_site_symmetry_2
    _geom_bond_distance
    _geom_bond_publ_flag
    C1 N1 . 1.342(4) ?
    C1 C2 . 1.370(4) ?
    C1 C6 . 1.514(4) ?
    C2 C3 . 1.384(4) ?
    C2 H2 . 0.9300 ?
    C3 C4 . 1.376(5) ?
    C3 H3 . 0.9300 ?
    C4 C5 . 1.369(4) ?
    C4 H4 . 0.9300 ?
    C5 N1 . 1.336(4) ?
    C5 H5 . 0.9300 ?
    N1 H1 . 0.8600 ?
    C6 O1 . 1.224(4) ?
    C6 O2 . 1.261(3) ?
    C7 O4 . 1.227(4) ?
    C7 O3 . 1.284(3) ?
    C7 C8 . 1.488(4) ?
    C8 C9 . 1.328(4) ?
    C8 H8 . 0.9300 ?
    C9 C10 . 1.484(4) ?
    C9 H9 . 0.9300 ?
    C10 O6 . 1.213(4) ?
    C10 O5 . 1.315(4) ?
    O2 H2A . 0.8200 ?
    O5 H5A . 0.8200 ?
loop_
    _geom_angle_atom_site_label_1
    _geom_angle_atom_site_label_2
    _geom_angle_atom_site_label_3
    _geom_angle_site_symmetry_1
    _geom_angle_site_symmetry_3
    _geom_angle
    _geom_angle_publ_flag
    N1 C1 C2 . . 118.8(2) ?
    N1 C1 C6 . . 116.8(2) ?
    C2 C1 C6 . . 124.4(3) ?
    C1 C2 C3 . . 119.7(3) ?
    C1 C2 H2 . . 120.1 ?
    C3 C2 H2 . . 120.1 ?
    C4 C3 C2 . . 119.5(3) ?
    C4 C3 H3 . . 120.2 ?
    C2 C3 H3 . . 120.2 ?
    C5 C4 C3 . . 119.5(3) ?
    C5 C4 H4 . . 120.3 ?
    C3 C4 H4 . . 120.3 ?
    N1 C5 C4 . . 119.4(3) ?
    N1 C5 H5 . . 120.3 ?
    C4 C5 H5 . . 120.3 ?
    C5 N1 C1 . . 123.1(2) ?
    C5 N1 H1 . . 118.5 ?
    C1 N1 H1 . . 118.5 ?
    O1 C6 O2 . . 128.0(3) ?
    O1 C6 C1 . . 117.9(3) ?
    O2 C6 C1 . . 114.0(2) ?
    O4 C7 O3 . . 123.4(3) ?
    O4 C7 C8 . . 124.1(3) ?
    O3 C7 C8 . . 112.5(3) ?
    C9 C8 C7 . . 129.5(3) ?
    C9 C8 H8 . . 115.2 ?
    C7 C8 H8 . . 115.2 ?
    C8 C9 C10 . . 132.4(3) ?
    C8 C9 H9 . . 113.8 ?
    C10 C9 H9 . . 113.8 ?
    O6 C10 O5 . . 120.7(3) ?
    O6 C10 C9 . . 119.4(3) ?
    O5 C10 C9 . . 120.0(3) ?
    C6 O2 H2A . . 109.5 ?
    C10 O5 H5A . . 109.5 ?
loop_
    _geom_torsion_atom_site_label_1
    _geom_torsion_atom_site_label_2
    _geom_torsion_atom_site_label_3
    _geom_torsion_atom_site_label_4
    _geom_torsion_site_symmetry_1
    _geom_torsion_site_symmetry_2
    _geom_torsion_site_symmetry_3
    _geom_torsion_site_symmetry_4
    _geom_torsion
    _geom_torsion_publ_flag
    N1 C1 C2 C3 . . . . 0.0(5) ?
    C6 C1 C2 C3 . . . . -179.9(3) ?
    C1 C2 C3 C4 . . . . -0.3(5) ?
    C2 C3 C4 C5 . . . . 0.2(5) ?
    C3 C4 C5 N1 . . . . 0.2(5) ?
    C4 C5 N1 C1 . . . . -0.6(5) ?
    C2 C1 N1 C5 . . . . 0.5(5) ?
    C6 C1 N1 C5 . . . . -179.7(3) ?
    N1 C1 C6 O1 . . . . 171.6(3) ?
    C2 C1 C6 O1 . . . . -8.5(5) ?
    N1 C1 C6 O2 . . . . -7.8(4) ?
    C2 C1 C6 O2 . . . . 172.1(3) ?
    O4 C7 C8 C9 . . . . -1.2(6) ?
    O3 C7 C8 C9 . . . . 178.2(3) ?
    C7 C8 C9 C10 . . . . -1.2(6) ?
    C8 C9 C10 O6 . . . . -171.4(4) ?
    C8 C9 C10 O5 . . . . 8.0(6) ?
loop_
    _geom_hbond_atom_site_label_D
    _geom_hbond_atom_site_label_H
    _geom_hbond_atom_site_label_A
    _geom_hbond_site_symmetry_A
    _geom_hbond_distance_DH
    _geom_hbond_distance_HA
    _geom_hbond_distance_DA
    _geom_hbond_angle_DHA
    _geom_hbond_publ_flag
    N1 H1 O2 . 0.86 2.28 2.639(3) 105 y
    O5 H5A O4 . 0.82 1.73 2.540(3) 168 y
    N1 H1 O1 2_655 0.86 2.02 2.725(3) 139 y
    O2 H2A O3 3_655 0.82 1.71 2.463(3) 152 y
    C2 H2 O2 2_645 0.93 2.54 3.462(4) 170 y
    C3 H3 O6 3_756 0.93 2.59 3.221(4) 125 y
    C5 H5 O4 4_566 0.93 2.40 3.251(4) 152 y
    C8 H8 O6 2_745 0.93 2.40 3.285(4) 158 y
_iucr_refine_instructions_details
;
TITL I in P2(1)/c
CELL  0.71073  14.6498  10.3976   6.9067   90.000  100.089   90.000
ZERR     4.00   0.0009   0.0008   0.0005    0.000    0.003    0.000
LATT   1
SYMM  - X, 1/2 + Y, 1/2 - Z
SFAC  C    H    N    O
UNIT  40   36   4    24
MERG   2
OMIT     1   2   4
HTAB N1 O2
HTAB O5 O4
HTAB N1 O1_$1
HTAB O2 O3_$2
HTAB C2 O2_$3
HTAB C3 O6_$4
HTAB C5 O4_$5
HTAB C8 O6_$6
EQIV $1 1-x,1/2+y,1/2-z
EQIV $2 1-x,-y,-z
EQIV $3 1-x,-1/2+y,1/2-z
EQIV $4 2-x,-y,1-z
EQIV $5 x,1/2-y,1/2+z
EQIV $6 2-x,-1/2+y,1/2-z
FMAP   2
PLAN   25
SIZE     0.16   0.20   0.24
ACTA
BOND   $H
CONF
L.S.   4
TEMP    22.00
WGHT    0.062500    1.897200
EXTI    0.015123
FVAR       0.16308
C1    1    0.572612   -0.080394    0.312507    11.00000    0.02817    0.02993 =
         0.03657    0.00137    0.00236   -0.00198
C2    1    0.633635   -0.177816    0.375076    11.00000    0.03892    0.02620 =
         0.04930    0.00545    0.00142   -0.00001
AFIX  43
H2    2    0.617013   -0.262820    0.345441    11.00000   -1.20000
AFIX   0
C3    1    0.720104   -0.149226    0.482544    11.00000    0.03737    0.03919 =
         0.05142    0.00808   -0.00143    0.00779
AFIX  43
H3    2    0.761796   -0.214864    0.526084    11.00000   -1.20000
AFIX   0
C4    1    0.743982   -0.022981    0.524555    11.00000    0.02838    0.04709 =
         0.04400   -0.00314   -0.00505   -0.00141
AFIX  43
H4    2    0.801989   -0.002661    0.596321    11.00000   -1.20000
AFIX   0
C5    1    0.681675    0.072485    0.459876    11.00000    0.03102    0.03491 =
         0.05178   -0.00681    0.00014   -0.00293
AFIX  43
H5    2    0.697057    0.158184    0.486912    11.00000   -1.20000
AFIX   0
N1    3    0.598561    0.041321    0.357540    11.00000    0.02702    0.02737 =
         0.04577    0.00039   -0.00046    0.00145
AFIX  43
H1    2    0.559872    0.102122    0.318701    11.00000   -1.20000
AFIX   0
C6    1    0.476347   -0.100099    0.194612    11.00000    0.02703    0.03268 =
         0.04169    0.00414   -0.00028   -0.00605
C7    1    0.797805    0.048965    0.042114    11.00000    0.02950    0.03306 =
         0.04260   -0.00154    0.00314    0.00060
C8    1    0.882685   -0.005451    0.164565    11.00000    0.03582    0.02956 =
         0.04506    0.00291    0.00291    0.00109
AFIX  43
H8    2    0.876176   -0.087776    0.213003    11.00000   -1.20000
AFIX   0
C9    1    0.966400    0.046236    0.214899    11.00000    0.03521    0.03200 =
         0.04516    0.00166   -0.00414    0.00201
AFIX  43
H9    2    1.008399   -0.006131    0.295495    11.00000   -1.20000
AFIX   0
C10   1    1.005841    0.171386    0.167366    11.00000    0.03778    0.03496 =
         0.04587   -0.00570    0.00238   -0.00540
O1    4    0.455163   -0.208189    0.132118    11.00000    0.04793    0.03518 =
         0.07815   -0.00192   -0.01252   -0.00901
O2    4    0.427665    0.000652    0.172096    11.00000    0.02613    0.03926 =
         0.06482   -0.00094   -0.00786   -0.00082
AFIX  83
H2A   2    0.376579   -0.016075    0.107501    11.00000   -1.50000
AFIX   0
O3    4    0.729349   -0.029957    0.019492    11.00000    0.03231    0.04253 =
         0.05549    0.00434   -0.00183   -0.00548
O4    4    0.793408    0.156842   -0.031078    11.00000    0.03945    0.04089 =
         0.09153    0.01928   -0.01201   -0.00088
O5    4    0.951364    0.260420    0.074145    11.00000    0.04580    0.03732 =
         0.07858    0.01086   -0.00543   -0.00829
AFIX  83
H5A   2    0.897811    0.233980    0.052252    11.00000   -1.50000
AFIX   0
O6    4    1.088524    0.189922    0.213868    11.00000    0.03778    0.05263 =
         0.07872   -0.00826   -0.00368   -0.01250
HKLF    4
REM  SSMPARM in P2(1)/c
REM R1 =  0.0710 for   2092 Fo > 4sig(Fo)  and  0.0818 for all   2557 data
REM    155 parameters refined using      0 restraints
END
WGHT      0.0626      1.8986
REM Highest difference peak  0.432,  deepest hole -0.325,  1-sigma level  0.068
Q1    1   0.3208 -0.0053  0.0435  11.00000  0.05    0.43
Q2    1   0.9484  0.2585  0.2983  11.00000  0.05    0.39
Q3    1   0.7374 -0.0168  0.2860  11.00000  0.05    0.38
Q4    1   0.7399 -0.0240 -0.2208  11.00000  0.05    0.32
Q5    1   0.4172 -0.0112  0.3988  11.00000  0.05    0.31
;
