# Supplementary material for: 2-Carb­oxy­pyridinium maleate
Source: Acta Crystallogr Sect E Struct Rep Online. 2012 Oct 6;68(Pt 11):o3081. doi: 10.1107/S1600536812041177 (PMC3515186; doi:10.1107/S1600536812041177)
Supplement: Supplementary file 2 [file e-68-o3081-Isup2.hkl]

#
# h,k,l, Fc-squared, Fo-squared, sigma(Fo-squared) and status flag
#
data_I
_shelx_title ' SSMPARM in P2(1)/c'
_shelx_refln_list_code          4
_shelx_F_calc_maximum      250.04
_exptl_crystal_F_000       496.00
_reflns_d_resolution_high  0.7488
 
loop_
 _symmetry_equiv_pos_as_xyz
 'x, y, z'
 '-x, y+1/2, -z+1/2'
 '-x, -y, -z'
 'x, -y-1/2, z-1/2'
 
_cell_length_a    14.6498
_cell_length_b    10.3976
_cell_length_c     6.9067
_cell_angle_alpha  90.000
_cell_angle_beta  100.089
_cell_angle_gamma  90.000
 
_shelx_F_squared_multiplier     1.000
 
loop_
 _refln_index_h
 _refln_index_k
 _refln_index_l
 _refln_F_squared_calc
 _refln_F_squared_meas
 _refln_F_squared_sigma
 _refln_observed_status
   1   0   0      544.01      253.55      8.52 o
   2   0   0     1238.20     1256.64     23.92 o
   3   0   0      517.16      533.03     12.61 o
   4   0   0     2382.64     2663.99     48.99 o
   5   0   0      598.04      524.34     10.03 o
   6   0   0     4128.21     4649.01     85.36 o
   7   0   0      540.30      660.19     12.61 o
   8   0   0      341.14      432.51     13.54 o
   9   0   0      109.54      113.37      2.81 o
  10   0   0      120.85      128.23      3.15 o
  11   0   0      167.82      161.89      3.81 o
  12   0   0       92.88       93.96      3.79 o
  13   0   0      428.97      432.60      9.09 o
  14   0   0        5.70       18.11      9.40 o
  15   0   0       79.49       93.57      3.85 o
  16   0   0        1.12        0.24      1.44 o
  17   0   0       68.97       76.34      5.27 o
  18   0   0       19.95       25.57      3.76 o
   2   1   0      163.01      163.58      2.52 o
   3   1   0       92.85       82.90      1.28 o
   4   1   0     1849.40     2104.63     29.80 o
   5   1   0     1339.62     1455.90     19.08 o
   6   1   0      291.12      329.61      4.60 o
   7   1   0     3947.01     4524.70     58.81 o
   8   1   0      130.01      147.11      2.39 o
   9   1   0       22.46       23.67      0.85 o
  10   1   0      201.02      243.18      4.21 o
  11   1   0      164.09      181.05      3.00 o
  12   1   0      323.74      313.94      4.77 o
  13   1   0       25.90       33.05      1.60 o
  14   1   0      137.53      136.02      3.42 o
  15   1   0      121.10      125.02      3.23 o
  16   1   0        3.79        5.24      1.68 o
  17   1   0       34.95       45.46      2.59 o
  18   1   0        1.29       -0.72      1.69 o
  19   1   0       16.44       18.42      3.76 o
   0   2   0     4296.04     4581.27     81.51 o
   1   2   0     2881.44     3201.42     50.26 o
   2   2   0     2732.42     3291.62     42.70 o
   3   2   0       66.51       47.81      1.09 o
   4   2   0        1.12        7.82      0.58 o
   5   2   0      369.10      317.29      4.04 o
   6   2   0      924.46      981.61     11.98 o
   7   2   0     2730.57     3268.12     39.15 o
   8   2   0       97.20       93.91      1.53 o
   9   2   0        2.02        1.41      0.37 o
  10   2   0       90.45       97.25      1.66 o
  11   2   0      243.83      272.35      3.82 o
  12   2   0      146.32      161.28      2.57 o
  13   2   0      666.77      726.20     11.34 o
  14   2   0       23.99       32.06      2.09 o
  15   2   0       17.53       23.83      1.95 o
  16   2   0        9.17        7.19      1.44 o
  17   2   0       21.46       18.50      2.02 o
  18   2   0       13.72       24.31      2.24 o
  19   2   0       18.55       24.06      4.14 o
   1   3   0       91.39       70.85      1.20 o
   2   3   0       53.84       29.60      0.88 o
   3   3   0        4.75        7.16      0.36 o
   4   3   0       20.96       13.58      0.52 o
   5   3   0     1433.59     1653.59     24.00 o
   6   3   0      621.54      788.47     11.71 o
   7   3   0       40.51       54.69      1.05 o
   8   3   0      397.89      423.49      5.48 o
   9   3   0      204.24      233.96      3.27 o
  10   3   0        5.02       11.44      0.70 o
  11   3   0      477.93      505.83      6.65 o
  12   3   0      220.01      227.74      4.19 o
  13   3   0      197.26      195.55      4.31 o
  14   3   0        4.86        7.49      1.30 o
  15   3   0       26.05       30.80      2.17 o
  16   3   0       22.33       24.79      2.21 o
  17   3   0        7.35        9.20      1.65 o
  18   3   0        0.17        0.14      1.30 o
   0   4   0     3906.26     4697.95     86.27 o
   1   4   0      177.54      200.32      2.91 o
   2   4   0      541.22      597.47      9.80 o
   3   4   0       95.02      108.06      2.17 o
   4   4   0       41.17       47.23      1.10 o
   5   4   0       17.82       10.50      0.53 o
   6   4   0     1663.59     1889.33     24.82 o
   7   4   0      302.04      333.84      5.38 o
   8   4   0        8.63       15.24      0.76 o
   9   4   0       55.22       65.15      1.43 o
  10   4   0      289.06      317.70      4.79 o
  11   4   0       31.34       42.10      1.21 o
  12   4   0        0.01       -0.63      0.73 o
  13   4   0      173.37      188.32      4.22 o
  14   4   0       61.63       67.06      2.33 o
  15   4   0        0.06        0.40      1.41 o
  16   4   0       15.15       21.04      1.93 o
  17   4   0        1.17        1.80      1.19 o
  18   4   0        1.27        2.15      1.80 o
   1   5   0       94.34      106.68      1.79 o
   2   5   0       36.41       38.25      0.94 o
   3   5   0     2069.43     2418.14     40.43 o
   4   5   0      827.11     1000.66     16.27 o
   5   5   0        8.00        7.05      0.95 o
   6   5   0      429.73      493.34      7.60 o
   7   5   0      409.40      458.80      6.50 o
   8   5   0      129.80      154.14      2.94 o
   9   5   0        2.17       -0.41      0.43 o
  10   5   0        4.31        4.66      0.79 o
  11   5   0      201.54      211.30      3.88 o
  12   5   0       37.74       38.57      1.65 o
  13   5   0       11.18       16.34      1.43 o
  14   5   0        7.33       12.55      1.32 o
  15   5   0        2.27        0.45      1.04 o
  16   5   0        0.27       -0.21      1.13 o
  17   5   0       30.39       36.32      4.89 o
   0   6   0     1271.48     1465.95     27.48 o
   1   6   0       73.67       95.86      1.71 o
   2   6   0      563.13      689.01      9.41 o
   3   6   0        0.54        0.04      0.31 o
   4   6   0        8.37        8.41      0.67 o
   5   6   0       86.60       92.48      2.29 o
   6   6   0      243.57      246.76      4.68 o
   7   6   0      119.11      129.38      2.89 o
   8   6   0      358.44      363.83      5.97 o
   9   6   0       97.26      112.24      2.43 o
  10   6   0      155.90      169.28      3.75 o
  11   6   0      433.83      426.69      8.07 o
  12   6   0        0.64        1.17      0.91 o
  13   6   0       30.58       31.18      1.78 o
  14   6   0      135.43      144.34      6.45 o
  15   6   0        0.00        0.44      1.19 o
  16   6   0        2.30        3.12      1.80 o
  17   6   0        0.93        5.64      3.38 o
   1   7   0      119.00      104.51      1.94 o
   2   7   0       29.76       38.62      1.10 o
   3   7   0        0.27        2.46      0.56 o
   4   7   0     1014.17     1173.62     17.32 o
   5   7   0       97.44      108.34      2.27 o
   6   7   0      251.73      252.15      4.26 o
   7   7   0       44.79       50.15      1.72 o
   8   7   0       15.26       21.36      1.33 o
   9   7   0      341.25      372.00      6.89 o
  10   7   0      365.08      376.40      6.37 o
  11   7   0       27.96       34.54      2.65 o
  12   7   0       20.94       26.99      2.02 o
  13   7   0        9.26       12.92      2.16 o
  14   7   0        0.06        0.60      1.36 o
  15   7   0        0.55        0.76      1.41 o
  16   7   0       16.34       19.13      2.78 o
   0   8   0      141.50      137.52      3.48 o
   1   8   0        6.25       10.98      0.83 o
   2   8   0        0.00        0.36      0.63 o
   3   8   0       80.80       81.21      1.76 o
   4   8   0       17.38       19.18      1.12 o
   5   8   0       71.58       81.82      1.77 o
   6   8   0       55.02       59.46      1.66 o
   7   8   0       54.96       57.53      1.91 o
   8   8   0        9.26       13.47      1.30 o
   9   8   0       49.40       52.92      1.94 o
  10   8   0       67.81       65.08      2.71 o
  11   8   0       44.42       63.64      3.12 o
  12   8   0        3.59        2.46      1.36 o
  13   8   0       97.97       96.94      4.50 o
  14   8   0        0.12        0.61      1.30 o
  15   8   0        0.30       -1.32      1.44 o
   1   9   0        6.67        6.04      0.79 o
   2   9   0       69.96       95.99      2.28 o
   3   9   0      521.77      539.91      8.45 o
   4   9   0       10.42        7.77      0.90 o
   5   9   0        8.52        5.81      0.93 o
   6   9   0      677.59      726.25     12.60 o
   7   9   0        0.25       -0.86      0.86 o
   8   9   0        0.30       -0.25      0.91 o
   9   9   0      111.44      108.94      2.94 o
  10   9   0       59.17       53.36      2.59 o
  11   9   0        1.45        1.41      1.36 o
  12   9   0        1.84        2.13      2.25 o
  13   9   0        7.45       11.89      1.87 o
  14   9   0        4.75        7.26      1.80 o
   0  10   0        9.66        5.96      1.50 o
   1  10   0      210.20      217.08      4.47 o
   2  10   0      228.34      254.54      5.08 o
   3  10   0      170.24      176.82      3.49 o
   4  10   0       98.43       98.41      2.38 o
   5  10   0      193.82      196.05      5.27 o
   6  10   0       16.93       18.03      1.63 o
   7  10   0       26.51       38.76      2.00 o
   8  10   0        2.74        2.47      1.10 o
   9  10   0      131.30      157.39      3.88 o
  10  10   0       34.38       46.05      2.81 o
  11  10   0       33.80       44.29      4.59 o
  12  10   0       42.85       49.71      2.82 o
  13  10   0       14.63       23.33      2.75 o
   1  11   0       74.96       81.96      2.44 o
   2  11   0      101.35       96.54      2.72 o
   3  11   0       99.45      100.04      3.24 o
   4  11   0       94.80       96.59      3.18 o
   5  11   0        0.24       -1.00      1.12 o
   6  11   0       39.90       50.05      2.37 o
   7  11   0        3.72       11.62      1.71 o
   8  11   0        0.08        0.41      1.60 o
   9  11   0        8.57       11.48      1.51 o
  10  11   0        4.11        4.25      1.71 o
  11  11   0        0.45       -1.49      1.49 o
   0  12   0       43.65       47.05      2.92 o
   1  12   0        1.79        1.41      1.07 o
   2  12   0        5.97        7.04      1.52 o
   3  12   0        7.62        6.67      1.52 o
   4  12   0       17.45       15.58      1.80 o
   5  12   0        0.38        0.42      1.22 o
   6  12   0        5.86        5.16      2.19 o
   7  12   0       11.57       13.65      1.93 o
   8  12   0        0.26       -1.28      1.36 o
   9  12   0       54.36       68.39      3.96 o
   1  13   0       55.17       55.88      2.61 o
   2  13   0       10.47       12.03      1.80 o
   3  13   0        3.10        3.74      1.58 o
   4  13   0        1.05        3.01      1.52 o
   5  13   0        0.11       -1.56      1.56 o
   6  13   0        0.14        0.31      1.41 o
 -19   1   1       11.96       11.28      3.38 o
 -18   1   1        1.18        3.57      1.60 o
 -17   1   1        5.83        2.77      1.44 o
 -16   1   1       14.73       15.80      2.13 o
 -15   1   1      105.50       93.68      3.47 o
 -14   1   1      205.45      185.86      4.48 o
 -13   1   1      102.34       99.69      2.11 o
 -12   1   1      214.75      210.71      4.88 o
 -11   1   1        4.92        4.70      0.59 o
 -10   1   1       27.15       39.01      2.17 o
  -9   1   1       64.15       73.97      2.19 o
  -8   1   1      646.20      699.46      9.51 o
  -7   1   1       62.84       94.45      1.61 o
  -6   1   1      266.68      241.29      3.51 o
  -5   1   1     1101.11      998.94     13.23 o
  -4   1   1        3.89       10.80      0.94 o
  -3   1   1     3979.53     3703.25     59.41 o
  -2   1   1       18.62        8.55      0.65 o
  -1   1   1       60.92       64.05      0.92 o
   0   1   1      601.82      659.05      9.59 o
   1   1   1     3003.87     2968.31     39.29 o
   2   1   1      113.51       74.92      1.33 o
   3   1   1     1330.86     1232.88     17.87 o
   4   1   1     1457.84     1429.44     20.74 o
   5   1   1       35.60       70.39      1.47 o
   6   1   1      218.88      240.56      3.48 o
   7   1   1      280.23      319.32      5.97 o
   8   1   1      247.77      243.63      3.63 o
   9   1   1      194.40      212.47      3.27 o
  10   1   1      325.34      276.96      4.69 o
  11   1   1      438.32      417.47      6.78 o
  12   1   1      158.02      143.59      3.39 o
  13   1   1      141.40      134.85      3.34 o
  14   1   1       35.48       33.51      2.17 o
  15   1   1        7.25        6.71      1.21 o
  16   1   1        7.95       10.41      1.54 o
  17   1   1       54.39       50.10      2.73 o
  18   1   1       15.70       19.99      2.07 o
 -19   2   1       31.45       42.87      4.89 o
 -18   2   1        0.90        2.44      1.60 o
 -17   2   1        7.09        8.29      1.86 o
 -16   2   1        6.77        4.94      1.27 o
 -15   2   1       54.93       50.60      1.97 o
 -14   2   1       67.23       67.64      1.90 o
 -13   2   1       86.47       84.47      2.11 o
 -12   2   1      352.87      339.76      5.70 o
 -11   2   1       91.48      110.72      2.09 o
 -10   2   1       62.45       55.27      1.30 o
  -9   2   1       11.11       28.95      1.88 o
  -8   2   1      130.67      110.53      1.92 o
  -7   2   1       70.68       66.78      2.08 o
  -6   2   1      143.06      141.53      2.47 o
  -5   2   1      544.71      548.78      7.34 o
  -4   2   1     2115.16     2075.74     26.85 o
  -3   2   1      277.27      252.31      3.51 o
  -2   2   1       66.40       61.93      1.32 o
  -1   2   1    10541.33    10751.82    153.03 o
   0   2   1       17.55       19.33      0.64 o
   1   2   1      857.73      810.47     13.12 o
   2   2   1       13.83       19.26      1.44 o
   3   2   1     2780.10     2724.22     35.45 o
   4   2   1     1461.98     1471.74     19.27 o
   5   2   1      134.68      140.91      2.15 o
   6   2   1      316.34      292.15      4.16 o
   7   2   1       20.65       30.63      0.82 o
   8   2   1      318.65      268.95      3.59 o
   9   2   1        0.66        1.68      0.42 o
  10   2   1      396.12      369.24      6.08 o
  11   2   1      112.04      119.51      3.74 o
  12   2   1        0.10        2.93      0.91 o
  13   2   1      316.58      295.43      6.02 o
  14   2   1        0.01        1.11      0.86 o
  15   2   1       21.17       30.22      1.81 o
  16   2   1        4.64       10.74      1.58 o
  17   2   1       18.97       20.69      2.09 o
  18   2   1       19.37       22.11      2.24 o
 -19   3   1        9.48       13.91      3.38 o
 -18   3   1        0.84        1.16      1.44 o
 -17   3   1       49.22       46.36      2.51 o
 -16   3   1       54.13       52.74      2.93 o
 -15   3   1       24.64       22.37      1.55 o
 -14   3   1       91.34       77.99      2.14 o
 -13   3   1      602.83      523.96      8.88 o
 -12   3   1       33.67       45.39      1.88 o
 -11   3   1      125.04      112.02      2.16 o
 -10   3   1       24.73       29.01      1.88 o
  -9   3   1      365.20      323.96      4.38 o
  -8   3   1      222.32      186.09      2.69 o
  -7   3   1      306.89      322.10      4.26 o
  -6   3   1       17.55        9.98      0.65 o
  -5   3   1     1770.11     1859.53     24.20 o
  -4   3   1      899.68      915.42     14.91 o
  -3   3   1        3.85        3.41      0.43 o
  -2   3   1     4274.86     4125.37     58.18 o
  -1   3   1      721.16      687.39      8.53 o
   0   3   1       62.98       56.07      1.09 o
   1   3   1      138.50      138.77      2.58 o
   2   3   1      751.39      726.83     10.70 o
   3   3   1     2566.94     2781.71     36.16 o
   4   3   1       37.72       35.55      1.07 o
   5   3   1      114.87      148.46      2.28 o
   6   3   1      191.61      163.57      2.57 o
   7   3   1      306.20      270.83      3.92 o
   8   3   1       53.61       68.59      3.29 o
   9   3   1      269.69      242.43      3.73 o
  10   3   1       75.13       91.88      2.09 o
  11   3   1      536.16      448.22      7.26 o
  12   3   1      100.13      108.63      5.91 o
  13   3   1       12.24       18.26      1.40 o
  14   3   1       63.07       52.78      2.00 o
  15   3   1       43.70       40.76      2.37 o
  16   3   1       29.89       33.17      3.79 o
  17   3   1       25.62       25.55      2.24 o
  18   3   1       51.45       61.89      6.02 o
 -18   4   1        0.30        1.18      1.80 o
 -17   4   1        8.58       10.05      1.71 o
 -16   4   1       25.44       30.94      1.88 o
 -15   4   1        3.95        3.48      0.97 o
 -14   4   1       80.49       80.27      3.30 o
 -13   4   1        0.02        3.53      0.69 o
 -12   4   1      218.57      204.12      3.46 o
 -11   4   1      201.73      190.47      3.20 o
 -10   4   1       38.20       36.57      1.17 o
  -9   4   1      123.43      123.35      2.21 o
  -8   4   1       45.62       33.68      0.89 o
  -7   4   1        5.21        4.62      0.59 o
  -6   4   1      418.92      391.03      6.09 o
  -5   4   1      636.52      608.03      8.29 o
  -4   4   1        1.47        3.18      0.41 o
  -3   4   1      385.43      442.09     17.54 o
  -2   4   1      584.38      601.81      8.85 o
  -1   4   1     3484.68     3526.95     50.23 o
   0   4   1       34.88       42.89      1.05 o
   1   4   1      101.65      137.04      2.09 o
   2   4   1     2041.50     1979.80     28.38 o
   3   4   1        7.02       11.15      0.79 o
   4   4   1        0.06        2.33      0.58 o
   5   4   1      329.14      296.63      4.29 o
   6   4   1       33.00       27.46      0.82 o
   7   4   1       32.49       43.09      1.08 o
   8   4   1        6.79       11.23      0.81 o
   9   4   1      116.21       98.84      1.88 o
  10   4   1      221.72      220.62      4.02 o
  11   4   1       15.18       13.19      1.17 o
  12   4   1      296.96      271.36      4.86 o
  13   4   1       40.89       46.19      2.15 o
  14   4   1       64.39       64.21      2.67 o
  15   4   1        0.36        1.83      1.22 o
  16   4   1        3.37        4.56      1.49 o
  17   4   1       53.38       61.61      5.83 o
 -18   5   1        0.01       -1.53      1.53 o
 -17   5   1        0.14        1.06      1.22 o
 -16   5   1       11.07       11.88      1.64 o
 -15   5   1        9.82       18.03      1.55 o
 -14   5   1      132.74      117.62      3.29 o
 -13   5   1       23.43       25.75      1.33 o
 -12   5   1       82.60       99.33      2.36 o
 -11   5   1      227.11      216.85      3.99 o
 -10   5   1      210.94      248.63      5.52 o
  -9   5   1       30.66       31.04      1.18 o
  -8   5   1      112.67      124.97      2.55 o
  -7   5   1      537.95      569.51      8.75 o
  -6   5   1      165.83      182.54     10.76 o
  -5   5   1      520.39      515.65      7.78 o
  -4   5   1      137.15      169.06     10.17 o
  -3   5   1      498.21      516.11      7.75 o
  -2   5   1        2.07        3.75      0.56 o
  -1   5   1        5.48        9.08      0.72 o
   0   5   1      797.91      805.62     10.82 o
   1   5   1      406.17      408.56      6.19 o
   2   5   1      216.95      231.75      3.76 o
   3   5   1     1077.02     1061.47     17.19 o
   4   5   1      155.47      163.39      6.55 o
   5   5   1     1094.09     1177.15     17.46 o
   6   5   1        5.19        8.65      2.26 o
   7   5   1      195.24      178.35      2.89 o
   8   5   1      178.95      177.12      2.92 o
   9   5   1     1211.05     1115.92     16.75 o
  10   5   1       20.73       35.96      2.44 o
  11   5   1      461.90      412.05      6.82 o
  12   5   1       84.13       72.03      2.23 o
  13   5   1        0.00        2.34      0.86 o
  14   5   1       29.18       32.34      2.92 o
  15   5   1        4.45        3.15      1.71 o
  16   5   1        6.14        6.20      2.13 o
  17   5   1       31.22       30.46      4.51 o
 -17   6   1        4.86        7.89      1.43 o
 -16   6   1       34.12       43.60      2.93 o
 -15   6   1        4.69        9.59      1.47 o
 -14   6   1        6.81        7.06      1.30 o
 -13   6   1       12.98       12.16      1.32 o
 -12   6   1       80.49       73.74      1.99 o
 -11   6   1       53.15       58.06      1.72 o
 -10   6   1      317.74      314.06      5.38 o
  -9   6   1        0.05        3.04      1.13 o
  -8   6   1      153.46      149.02      3.27 o
  -7   6   1       12.62       12.31      1.06 o
  -6   6   1        0.26        1.67      0.49 o
  -5   6   1       11.77       21.06      3.20 o
  -4   6   1      351.57      364.93      5.69 o
  -3   6   1       75.59       84.34      1.63 o
  -2   6   1       66.34       90.56      3.25 o
  -1   6   1        9.67        7.08      1.61 o
   0   6   1      307.25      326.60      4.74 o
   1   6   1      592.70      575.52      7.92 o
   2   6   1        1.98        0.25      0.48 o
   3   6   1        9.96       15.50      2.63 o
   4   6   1      285.99      266.41      4.98 o
   5   6   1       47.50       37.28      1.41 o
   6   6   1       70.88       60.62      1.85 o
   7   6   1      239.72      254.17      3.95 o
   8   6   1      263.23      254.59      3.98 o
   9   6   1      163.38      181.64      3.49 o
  10   6   1       61.22       53.92      1.94 o
  11   6   1       20.03       21.21      2.36 o
  12   6   1        4.19        7.21      1.36 o
  13   6   1        2.43        3.10      1.49 o
  14   6   1       76.08       85.52      4.70 o
  15   6   1       33.04       37.73      3.32 o
  16   6   1       37.38       44.16      3.58 o
 -16   7   1        3.41        4.64      1.49 o
 -15   7   1        4.49        5.61      1.63 o
 -14   7   1        1.66        1.98      1.05 o
 -13   7   1        4.52        3.29      1.10 o
 -12   7   1       55.83       54.80      1.76 o
 -11   7   1      332.85      308.91      6.04 o
 -10   7   1      341.74      325.22      6.28 o
  -9   7   1        9.14       10.98      1.69 o
  -8   7   1       38.06       33.95      1.56 o
  -7   7   1        0.46        1.74      0.72 o
  -6   7   1      102.06       89.87      2.29 o
  -5   7   1       87.62       78.90      1.79 o
  -4   7   1      478.70      453.00      6.48 o
  -3   7   1       17.99       21.48      2.07 o
  -2   7   1      232.27      237.76      4.03 o
  -1   7   1       47.11       41.36      1.26 o
   0   7   1       99.34      102.08      1.92 o
   1   7   1        0.09        1.41      0.57 o
   2   7   1      237.03      213.08      3.34 o
   3   7   1       22.11       38.38      3.14 o
   4   7   1        3.63        6.38      0.71 o
   5   7   1       14.74       16.49      1.17 o
   6   7   1       84.82       72.32      2.13 o
   7   7   1        4.01       12.04      1.77 o
   8   7   1      422.71      369.98      6.82 o
   9   7   1      260.20      255.34      5.22 o
  10   7   1       61.18       70.13      2.71 o
  11   7   1       38.93       44.02      2.31 o
  12   7   1        4.63        1.39      1.36 o
  13   7   1        7.62        9.54      2.96 o
  14   7   1        2.46        1.07      1.71 o
  15   7   1       41.48       48.63      5.83 o
  16   7   1       42.86       61.67      6.39 o
 -15   8   1        0.26       -1.27      1.27 o
 -14   8   1       18.54       18.29      2.10 o
 -13   8   1       38.34       32.87      2.43 o
 -12   8   1        0.95        0.26      1.68 o
 -11   8   1        0.78       -0.06      0.91 o
 -10   8   1        3.98        3.77      1.00 o
  -9   8   1       14.42       18.80      1.43 o
  -8   8   1       53.48       50.75      1.87 o
  -7   8   1      132.84      127.67      4.00 o
  -6   8   1      205.82      198.46      4.13 o
  -5   8   1       20.99       24.21      1.24 o
  -4   8   1      197.73      179.97      3.14 o
  -3   8   1      215.21      220.28      3.55 o
  -2   8   1     1034.88      984.76     14.69 o
  -1   8   1       10.32       32.34      2.63 o
   0   8   1      463.33      454.80      6.55 o
   1   8   1      334.79      346.89      5.69 o
   2   8   1      117.11      114.72      2.42 o
   3   8   1      110.43      101.18      2.25 o
   4   8   1       10.95       18.01      1.12 o
   5   8   1      108.86      104.67      2.37 o
   6   8   1      274.96      253.66      5.06 o
   7   8   1        5.12        3.26      0.97 o
   8   8   1       10.20       14.52      1.71 o
   9   8   1       34.27       38.29      2.37 o
  10   8   1        4.56        8.17      1.49 o
  11   8   1       17.47       14.03      2.10 o
  12   8   1        0.03       -1.34      1.81 o
  13   8   1       32.37       37.85      2.59 o
  14   8   1        7.06        6.72      2.25 o
  15   8   1        9.59        7.14      3.76 o
 -14   9   1       15.21       21.19      2.24 o
 -13   9   1        3.94        2.53      1.53 o
 -12   9   1        2.87        1.81      1.41 o
 -11   9   1        1.59        3.77      1.17 o
 -10   9   1       16.01       16.87      1.51 o
  -9   9   1        0.48       -0.91      0.91 o
  -8   9   1       38.10       36.66      1.81 o
  -7   9   1      323.07      310.92      6.11 o
  -6   9   1        6.02        8.65      2.26 o
  -5   9   1        0.69        0.55      0.76 o
  -4   9   1      392.54      386.30      6.43 o
  -3   9   1      236.31      252.68      4.47 o
  -2   9   1       75.97       96.24      3.34 o
  -1   9   1      135.15      113.50      2.49 o
   0   9   1        9.80       13.51      2.15 o
   1   9   1      658.73      596.43      9.33 o
   2   9   1      493.53      467.32      7.47 o
   3   9   1       55.09       64.10      1.85 o
   4   9   1       14.40       18.71      1.29 o
   5   9   1      526.20      490.00      7.84 o
   6   9   1       44.16       48.56      2.45 o
   7   9   1        0.40        0.88      0.98 o
   8   9   1        2.05        1.31      1.27 o
   9   9   1        7.68        4.96      2.05 o
  10   9   1        0.00        1.05      1.30 o
  11   9   1        1.57        3.76      1.52 o
  12   9   1       11.32       14.49      2.44 o
  13   9   1        9.96        9.93      1.99 o
  14   9   1        0.10        0.00      2.08 o
 -13  10   1        9.17       12.96      2.02 o
 -12  10   1       10.54       13.34      1.98 o
 -11  10   1       13.52       16.19      1.68 o
 -10  10   1        0.09        0.57      1.25 o
  -9  10   1        7.96        6.10      1.21 o
  -8  10   1       32.55       32.84      2.51 o
  -7  10   1       19.93       22.32      1.93 o
  -6  10   1      108.21       93.17      3.17 o
  -5  10   1       36.55       35.62      2.09 o
  -4  10   1       18.86       15.46      1.65 o
  -3  10   1       18.24       20.53      1.74 o
  -2  10   1        4.43        5.87      0.97 o
  -1  10   1      203.78      169.57      3.43 o
   0  10   1        0.87        2.49      0.89 o
   1  10   1       48.14       43.54      1.61 o
   2  10   1       12.52       14.84      1.18 o
   3  10   1       25.58       22.69      1.39 o
   4  10   1       60.20       48.55      1.96 o
   5  10   1       60.54       60.89      1.89 o
   6  10   1        0.95        2.36      1.22 o
   7  10   1       16.73       15.94      1.53 o
   8  10   1        5.60        5.59      1.58 o
   9  10   1       21.20       23.43      3.52 o
  10  10   1       35.56       44.41      3.98 o
  11  10   1        2.06        1.13      2.75 o
  12  10   1        3.95        7.12      2.49 o
 -11  11   1        0.14        0.13      1.98 o
 -10  11   1        1.51        4.54      1.63 o
  -9  11   1       14.25       14.37      1.87 o
  -8  11   1       21.69       21.47      2.91 o
  -7  11   1       66.14       53.88      2.51 o
  -6  11   1        7.14        7.11      1.44 o
  -5  11   1       19.91       24.92      1.97 o
  -4  11   1       10.36       13.36      2.70 o
  -3  11   1       19.60       22.51      1.87 o
  -2  11   1       37.19       43.72      2.31 o
  -1  11   1        5.28        8.09      1.21 o
   0  11   1        1.78        0.96      1.09 o
   1  11   1        3.35        2.41      1.02 o
   2  11   1       67.33       69.20      2.08 o
   3  11   1        4.69        6.02      1.20 o
   4  11   1        0.80       -0.42      0.87 o
   5  11   1       94.27       76.50      2.51 o
   6  11   1       39.98       43.35      2.13 o
   7  11   1       12.87       14.00      1.56 o
   8  11   1        4.65        2.88      1.74 o
   9  11   1        0.13       -0.89      1.63 o
  10  11   1        0.70       -0.25      1.49 o
  11  11   1       22.25       31.78      4.83 o
  -9  12   1       18.98       26.64      2.38 o
  -8  12   1       19.96       24.81      3.99 o
  -7  12   1        8.86        6.88      1.65 o
  -6  12   1        4.49        1.96      1.36 o
  -5  12   1        0.46       -0.85      1.22 o
  -4  12   1       13.08       15.32      1.80 o
  -3  12   1       28.89       33.94      2.24 o
  -2  12   1       12.89       12.94      1.65 o
  -1  12   1        4.64       10.96      1.65 o
   0  12   1        2.04        0.53      1.02 o
   1  12   1       49.22       47.34      2.02 o
   2  12   1       10.18       11.76      1.40 o
   3  12   1       15.23       12.87      1.43 o
   4  12   1       10.08        5.36      1.49 o
   5  12   1        4.65        2.02      1.41 o
   6  12   1       33.51       39.04      2.49 o
   7  12   1        1.17        0.70      1.80 o
   8  12   1        2.90        4.93      3.95 o
   9  12   1        7.56        6.85      2.35 o
  -6  13   1       41.79       55.34      3.11 o
  -5  13   1       46.65       50.10      2.89 o
  -4  13   1       32.03       29.08      2.45 o
  -3  13   1        9.89       11.55      2.10 o
  -2  13   1        1.81        1.69      1.36 o
  -1  13   1        0.40        0.16      1.22 o
   0  13   1       11.16       15.33      1.87 o
   1  13   1        2.33        2.88      1.36 o
   2  13   1       21.85       23.98      2.09 o
   3  13   1       16.98       17.08      1.99 o
   4  13   1       16.42       23.53      2.24 o
   5  13   1       12.66       19.68      2.15 o
   6  13   1       72.66       73.31      3.58 o
 -18   0   2       11.88       10.53      3.01 o
 -17   0   2        9.08       10.85      2.63 o
 -16   0   2        7.43       12.59      1.86 o
 -15   0   2      653.94      583.43     16.78 o
 -14   0   2       89.18       69.42      3.05 o
 -13   0   2       11.40       10.50      1.30 o
 -12   0   2      236.31      209.33      4.91 o
 -11   0   2        1.35        2.26      0.87 o
 -10   0   2       31.02       27.85      1.68 o
  -9   0   2     1492.94     1405.39     26.45 o
  -8   0   2      201.29      198.22      4.40 o
  -7   0   2      139.38      122.20      2.81 o
  -6   0   2      242.88      241.05      4.99 o
  -5   0   2       30.60       31.21      1.00 o
  -4   0   2       34.93       28.97      1.00 o
  -3   0   2     6661.14     6529.21    146.38 o
  -2   0   2    62518.78    60253.21   1367.71 o
  -1   0   2     1419.50     1339.04     29.90 o
   0   0   2      531.62      530.92     12.71 o
   1   0   2      833.68      793.16     14.87 o
   2   0   2     1412.72     1490.17     34.82 o
   3   0   2     2040.12     1780.79     41.34 o
   4   0   2    11958.29    11737.20    297.29 o
   5   0   2      351.09      385.25      9.73 o
   6   0   2      361.45      421.75     19.98 o
   7   0   2      175.09      145.13      4.52 o
   8   0   2       50.97       43.54      2.13 o
   9   0   2       29.45       22.19      1.98 o
  10   0   2        1.07       -0.80      0.97 o
  11   0   2       37.42       39.19      2.25 o
  12   0   2      172.65      144.72      5.06 o
  13   0   2      120.07      119.22      4.52 o
  14   0   2       80.13       76.77      3.46 o
  15   0   2       35.42       43.57      3.05 o
  16   0   2        3.18        5.45      2.07 o
  17   0   2      182.78      192.74      6.78 o
  18   0   2       28.40       42.30      3.46 o
 -18   1   2       12.90       15.05      2.39 o
 -17   1   2        9.81        5.28      1.44 o
 -16   1   2       38.21       38.61      1.95 o
 -15   1   2       44.14       40.15      1.83 o
 -14   1   2      132.27      124.31      2.91 o
 -13   1   2       37.16       33.24      1.44 o
 -12   1   2        8.18        6.34      1.02 o
 -11   1   2        8.12        8.16      0.73 o
 -10   1   2      143.67      135.75      2.39 o
  -9   1   2     1010.22      961.18     13.00 o
  -8   1   2       82.69       91.29      1.71 o
  -7   1   2       10.19       13.47      0.61 o
  -6   1   2      597.84      557.03      7.62 o
  -5   1   2      119.55      120.26      1.88 o
  -4   1   2       47.34       51.88      0.97 o
  -3   1   2     6124.50     6000.19     85.21 o
  -2   1   2     2421.39     2318.45     32.82 o
  -1   1   2     5919.37     5920.19     91.13 o
   0   1   2      459.03      469.90      6.32 o
   1   1   2      956.42      910.53     12.01 o
   2   1   2      425.69      429.91      6.51 o
   3   1   2      385.57      367.59      5.66 o
   4   1   2      303.39      284.11      4.47 o
   5   1   2       92.09      130.31      2.36 o
   6   1   2      693.35      681.71     10.21 o
   7   1   2      169.55      181.36      4.07 o
   8   1   2      576.95      545.59      8.43 o
   9   1   2      109.82      101.17      2.58 o
  10   1   2       75.14       57.87      1.97 o
  11   1   2        0.47       -0.83      0.83 o
  12   1   2       20.55       26.11      1.59 o
  13   1   2        7.29        7.51      1.17 o
  14   1   2       26.20       27.89      2.39 o
  15   1   2       37.71       38.78      2.33 o
  16   1   2        0.58        0.87      1.25 o
  17   1   2        1.82        3.72      1.36 o
 -18   2   2       10.31       10.48      2.07 o
 -17   2   2       52.77       47.87      2.53 o
 -16   2   2       18.59       14.56      1.45 o
 -15   2   2      166.25      148.74      3.25 o
 -14   2   2       48.41       48.98      1.64 o
 -13   2   2      105.61      112.56      2.59 o
 -12   2   2        3.10        3.11      0.76 o
 -11   2   2       43.19       33.95      1.27 o
 -10   2   2      301.18      287.23      4.87 o
  -9   2   2      569.03      562.69      7.86 o
  -8   2   2     1578.52     1387.54     20.31 o
  -7   2   2       14.50       11.13      0.70 o
  -6   2   2       91.26       74.07      1.54 o
  -5   2   2      195.27      217.62      3.60 o
  -4   2   2       94.37       97.59      1.66 o
  -3   2   2      996.78      902.01     12.89 o
  -2   2   2     8135.77     8052.47    112.56 o
  -1   2   2      253.64      268.09      3.72 o
   0   2   2        5.85        1.71      0.25 o
   1   2   2      207.65      218.20      3.11 o
   2   2   2      578.22      575.26      7.17 o
   3   2   2      344.73      253.04      4.00 o
   4   2   2      405.37      420.82      6.46 o
   5   2   2     1166.14     1224.48     17.98 o
   6   2   2      337.10      297.52      4.86 o
   7   2   2       26.51       27.14      1.00 o
   8   2   2      137.69      140.70      2.72 o
   9   2   2      206.97      191.53      3.47 o
  10   2   2       73.99       76.73      2.50 o
  11   2   2     1030.57      930.97     16.23 o
  12   2   2      514.11      451.15      8.56 o
  13   2   2       10.91        9.51      1.57 o
  14   2   2       10.43       15.59      1.43 o
  15   2   2       48.14       40.52      2.93 o
  16   2   2       90.70       89.61      3.80 o
  17   2   2       60.46       55.37      2.90 o
 -18   3   2        3.04        2.50      1.36 o
 -17   3   2        3.75        3.13      1.30 o
 -16   3   2        7.61        7.14      1.12 o
 -15   3   2       53.35       47.58      1.55 o
 -14   3   2       98.34       85.62      2.04 o
 -13   3   2       75.01       73.28      1.80 o
 -12   3   2        7.80       11.47      0.88 o
 -11   3   2       39.56       37.54      1.22 o
 -10   3   2      183.86      163.03      2.81 o
  -9   3   2       42.85       44.25      1.20 o
  -8   3   2      409.68      394.42      5.71 o
  -7   3   2      290.16      299.84      4.43 o
  -6   3   2        1.40        1.31      0.36 o
  -5   3   2      540.78      507.99      7.00 o
  -4   3   2      333.37      359.27      5.49 o
  -3   3   2     1015.36      927.99     12.20 o
  -2   3   2      214.71      216.72      3.77 o
  -1   3   2      244.19      276.41      3.86 o
   0   3   2      708.10      584.61      8.61 o
   1   3   2       70.40       79.12      1.78 o
   2   3   2      120.49      134.78      2.27 o
   3   3   2       94.33      101.42      1.56 o
   4   3   2     1131.99     1206.34     16.01 o
   5   3   2     1211.56     1190.22     15.77 o
   6   3   2        6.57       12.82      2.08 o
   7   3   2       42.55       32.82      1.36 o
   8   3   2       22.80       33.27      1.17 o
   9   3   2     1175.76     1082.58     16.27 o
  10   3   2      474.50      417.64      8.70 o
  11   3   2       97.22       81.31      2.43 o
  12   3   2        1.29       -0.42      0.77 o
  13   3   2        7.97        9.67      1.30 o
  14   3   2        1.26        2.62      1.10 o
  15   3   2        4.21        5.84      1.17 o
  16   3   2        0.09        1.77      1.80 o
  17   3   2       46.38       54.08      3.58 o
 -18   4   2        0.70       -0.31      1.22 o
 -17   4   2        0.40        1.63      1.05 o
 -16   4   2        9.77       10.44      1.40 o
 -15   4   2       43.64       41.57      1.51 o
 -14   4   2        5.48        4.70      0.80 o
 -13   4   2        2.11        4.36      0.79 o
 -12   4   2        4.99        7.51      0.81 o
 -11   4   2       33.24       31.10      1.99 o
 -10   4   2       83.93       64.09      1.55 o
  -9   4   2      500.89      467.11      6.74 o
  -8   4   2      180.80      167.14      2.81 o
  -7   4   2       96.90       78.51      1.63 o
  -6   4   2      119.31       99.51      1.98 o
  -5   4   2      148.30      144.53      2.87 o
  -4   4   2       29.10       26.07      0.94 o
  -3   4   2      210.15      198.40      3.19 o
  -2   4   2      985.55      984.57     14.26 o
  -1   4   2      212.80      222.05      3.22 o
   0   4   2       20.12       22.87      0.91 o
   1   4   2      394.53      390.46      5.99 o
   2   4   2     1101.17     1033.16     15.02 o
   3   4   2       92.23       70.46      1.55 o
   4   4   2     1788.43     1714.86     22.58 o
   5   4   2       55.04       56.83      1.20 o
   6   4   2       31.41       30.77      0.89 o
   7   4   2        7.78       12.65      0.89 o
   8   4   2       51.82       54.46      1.56 o
   9   4   2        0.08        0.24      0.71 o
  10   4   2      127.72      125.58      2.81 o
  11   4   2      192.43      175.08      6.03 o
  12   4   2       32.84       36.19      1.79 o
  13   4   2        2.11        1.52      1.19 o
  14   4   2      126.70      114.32      4.78 o
  15   4   2        2.25       -1.28      2.07 o
  16   4   2        0.11       -0.46      1.71 o
  17   4   2        0.63        7.52      3.38 o
 -18   5   2        2.39        2.15      1.41 o
 -17   5   2        3.64        5.40      1.32 o
 -16   5   2        9.98       13.60      1.55 o
 -15   5   2       35.19       38.12      1.55 o
 -14   5   2        3.42        2.45      1.12 o
 -13   5   2      238.25      215.20      3.78 o
 -12   5   2      149.77      127.08      2.54 o
 -11   5   2       78.62       64.10      1.62 o
 -10   5   2       18.94       29.85      1.17 o
  -9   5   2       96.62       93.90      2.18 o
  -8   5   2      377.93      359.89      5.88 o
  -7   5   2        1.60        1.61      0.64 o
  -6   5   2       19.46       30.70      1.17 o
  -5   5   2       58.58       69.12      1.73 o
  -4   5   2      203.31      179.62      3.02 o
  -3   5   2        7.16       12.65      0.65 o
  -2   5   2       23.55       23.85      0.79 o
  -1   5   2      193.38      183.75      2.81 o
   0   5   2       78.51       70.84      2.33 o
   1   5   2      806.43      786.76     12.96 o
   2   5   2       84.56       88.22      2.06 o
   3   5   2      411.66      411.61      6.38 o
   4   5   2       36.83       32.42      1.07 o
   5   5   2      185.10      177.89      2.84 o
   6   5   2       43.75       45.23      1.14 o
   7   5   2      455.47      435.17      6.96 o
   8   5   2      270.74      256.39      4.55 o
   9   5   2       94.78       76.55      2.29 o
  10   5   2       54.82       56.20      2.01 o
  11   5   2       26.05       32.59      2.33 o
  12   5   2        1.66        1.49      1.27 o
  13   5   2        2.47        0.47      1.22 o
  14   5   2       14.52       15.23      2.35 o
  15   5   2        8.15        4.84      3.38 o
  16   5   2       20.76       16.91      2.78 o
 -17   6   2        0.00       -0.46      1.10 o
 -16   6   2       23.69       21.28      1.83 o
 -15   6   2       39.67       40.00      2.06 o
 -14   6   2       66.38       62.68      2.73 o
 -13   6   2      113.16       94.69      2.59 o
 -12   6   2        0.01       -0.67      0.67 o
 -11   6   2        8.78        8.33      0.95 o
 -10   6   2       14.29       14.17      1.85 o
  -9   6   2      105.25       90.31      2.43 o
  -8   6   2       85.26       79.74      2.15 o
  -7   6   2       22.54       26.78      1.28 o
  -6   6   2      258.35      247.90      4.94 o
  -5   6   2       84.02       75.67      1.97 o
  -4   6   2      425.58      437.38      6.77 o
  -3   6   2        7.03        9.58      0.63 o
  -2   6   2      602.87      578.13      7.97 o
  -1   6   2      159.73      173.93      3.04 o
   0   6   2        8.08       21.73      1.02 o
   1   6   2      525.41      495.57      8.51 o
   2   6   2      353.08      306.15      5.58 o
   3   6   2      431.51      414.03      7.26 o
   4   6   2      242.93      200.28      3.51 o
   5   6   2        8.44       14.45      1.14 o
   6   6   2      531.66      448.58      7.09 o
   7   6   2        4.92       10.08      1.52 o
   8   6   2        0.13        1.62      0.95 o
   9   6   2       54.22       45.18      1.88 o
  10   6   2        2.02        2.87      1.05 o
  11   6   2       65.56       52.67      2.04 o
  12   6   2      114.24       97.92      4.38 o
  13   6   2        7.65        6.02      2.13 o
  14   6   2        0.03       -0.90      1.71 o
  15   6   2        0.94        2.58      1.80 o
  16   6   2       16.71       25.94      4.51 o
 -16   7   2        4.73        4.96      1.36 o
 -15   7   2        4.05        3.43      1.20 o
 -14   7   2       57.80       53.20      1.91 o
 -13   7   2       16.75       17.21      1.49 o
 -12   7   2       28.45       31.07      1.75 o
 -11   7   2      350.23      316.81      6.15 o
 -10   7   2        5.69        6.81      1.07 o
  -9   7   2       12.05       13.58      1.21 o
  -8   7   2      266.64      242.87      4.84 o
  -7   7   2        9.94       10.60      1.05 o
  -6   7   2      327.97      306.17      5.73 o
  -5   7   2      197.11      177.73      3.66 o
  -4   7   2      103.87       91.40      1.79 o
  -3   7   2       45.49       31.96      0.99 o
  -2   7   2      139.81      122.72      2.19 o
  -1   7   2        0.01       -0.30      0.47 o
   0   7   2        0.13       -0.24      0.59 o
   1   7   2       86.03       84.98      1.97 o
   2   7   2       55.71       65.98      1.94 o
   3   7   2        4.69        7.90      0.98 o
   4   7   2      344.21      306.28      5.71 o
   5   7   2       96.60       85.71      2.25 o
   6   7   2      203.50      189.26      5.15 o
   7   7   2      126.50      121.94      3.03 o
   8   7   2      869.22      766.49     15.63 o
   9   7   2      287.02      256.54      5.28 o
  10   7   2       15.44       18.00      2.21 o
  11   7   2        1.50        1.88      1.77 o
  12   7   2       10.71        7.97      2.08 o
  13   7   2       12.45       15.43      2.66 o
  14   7   2        3.13        3.56      1.98 o
  15   7   2       55.95       57.16      6.02 o
 -15   8   2        5.32        0.99      1.41 o
 -14   8   2        3.50        4.20      1.17 o
 -13   8   2        0.07        1.30      1.09 o
 -12   8   2        2.69        4.06      1.05 o
 -11   8   2        6.76        6.11      1.14 o
 -10   8   2       13.66       15.29      1.33 o
  -9   8   2      117.14      104.21      2.76 o
  -8   8   2       14.78       13.08      1.21 o
  -7   8   2       20.84       20.99      1.30 o
  -6   8   2       48.36       43.19      1.62 o
  -5   8   2        0.78       -0.16      0.67 o
  -4   8   2       26.22       33.86      1.64 o
  -3   8   2       19.03       31.35      1.36 o
  -2   8   2       97.48       75.06      1.87 o
  -1   8   2        6.36        2.51      0.71 o
   0   8   2       25.61       27.07      1.29 o
   1   8   2      458.86      409.30      6.63 o
   2   8   2       74.76       70.79      1.90 o
   3   8   2      429.74      379.46      6.99 o
   4   8   2      179.85      161.59      3.59 o
   5   8   2       10.12       13.14      2.06 o
   6   8   2       61.86       59.52      1.98 o
   7   8   2        9.98        8.79      1.98 o
   8   8   2        3.85        0.60      1.27 o
   9   8   2        7.71        2.84      1.36 o
  10   8   2       33.54       32.00      2.74 o
  11   8   2       43.68       40.00      2.53 o
  12   8   2        2.64        9.06      2.12 o
  13   8   2        0.30       -1.02      1.80 o
  14   8   2        1.74        7.52      3.76 o
 -14   9   2       17.41       19.89      2.56 o
 -13   9   2        2.59        5.58      1.33 o
 -12   9   2      119.22      103.34      3.04 o
 -11   9   2       16.82       14.72      1.49 o
 -10   9   2       16.02       19.57      1.52 o
  -9   9   2        6.29        3.53      1.27 o
  -8   9   2      217.39      203.91      5.12 o
  -7   9   2       44.71       39.97      2.51 o
  -6   9   2      269.50      230.57      4.79 o
  -5   9   2      168.99      170.11      3.85 o
  -4   9   2        0.77        3.38      0.94 o
  -3   9   2        4.47        3.38      0.98 o
  -2   9   2      131.44      109.75      2.47 o
  -1   9   2      107.53      102.68      2.72 o
   0   9   2       18.36       14.97      1.14 o
   1   9   2      206.40      175.15      3.42 o
   2   9   2        2.21        2.26      0.82 o
   3   9   2       25.73       26.19      1.38 o
   4   9   2      316.47      288.24      5.03 o
   5   9   2        0.05        1.95      0.95 o
   6   9   2        4.25        7.98      1.58 o
   7   9   2       95.47       84.24      3.09 o
   8   9   2        0.98        1.25      1.30 o
   9   9   2        0.98       -0.35      1.27 o
  10   9   2       73.83       65.80      6.03 o
  11   9   2       57.09       60.47      2.93 o
  12   9   2        0.29        1.87      1.95 o
  13   9   2       29.54       31.96      4.89 o
 -13  10   2        0.75       -1.45      1.45 o
 -12  10   2       23.02       24.30      2.20 o
 -11  10   2       46.01       48.92      3.36 o
 -10  10   2       28.98       32.13      2.27 o
  -9  10   2        0.17        0.18      1.55 o
  -8  10   2        2.54       -0.27      1.15 o
  -7  10   2      167.66      154.76      3.79 o
  -6  10   2       12.78       19.53      1.49 o
  -5  10   2      199.59      184.41      4.18 o
  -4  10   2       33.90       41.64      1.96 o
  -3  10   2      200.23      193.95      4.27 o
  -2  10   2        2.43        1.88      0.98 o
  -1  10   2        9.45       12.26      1.90 o
   0  10   2      353.13      320.99      5.58 o
   1  10   2        4.34        3.99      0.90 o
   2  10   2       60.02       53.05      1.74 o
   3  10   2        0.88        1.21      0.90 o
   4  10   2        0.51       -0.97      0.97 o
   5  10   2       69.66       61.16      1.92 o
   6  10   2       39.50       44.95      2.72 o
   7  10   2       72.45       68.60      2.44 o
   8  10   2       69.25       58.25      2.74 o
   9  10   2       14.87       13.02      1.93 o
  10  10   2       11.43       12.81      1.93 o
  11  10   2        2.31        0.43      1.49 o
 -11  11   2        5.62        3.97      3.51 o
 -10  11   2        0.02       -2.06      2.08 o
  -9  11   2        0.30       -0.25      1.36 o
  -8  11   2        3.91       -0.47      1.19 o
  -7  11   2       54.48       51.28      2.46 o
  -6  11   2        0.37        1.06      1.15 o
  -5  11   2       52.09       48.06      2.51 o
  -4  11   2        1.13        0.59      1.22 o
  -3  11   2       15.84       21.15      1.59 o
  -2  11   2       27.35       25.19      2.28 o
  -1  11   2       27.03       28.31      2.09 o
   0  11   2      134.35      113.85      3.10 o
   1  11   2      157.82      133.70      3.02 o
   2  11   2       84.18       69.57      2.11 o
   3  11   2        9.24        5.62      1.12 o
   4  11   2       28.38       35.64      1.68 o
   5  11   2       15.78       23.40      1.53 o
   6  11   2       10.73       12.96      1.87 o
   7  11   2        1.34       -1.30      3.14 o
   8  11   2        4.38        4.62      1.71 o
   9  11   2        0.11        0.88      1.71 o
  10  11   2       26.39       37.40      3.67 o
  -9  12   2       20.51       18.57      2.15 o
  -8  12   2        4.60        4.18      1.58 o
  -7  12   2        2.97        2.94      1.41 o
  -6  12   2       36.92       39.83      2.53 o
  -5  12   2        0.77       -0.09      1.22 o
  -4  12   2        0.00       -1.20      1.22 o
  -3  12   2        1.76        1.00      1.30 o
  -2  12   2       11.73       15.10      1.87 o
  -1  12   2       28.80       30.77      2.24 o
   0  12   2        2.48        0.99      1.22 o
   1  12   2        2.59        1.75      1.30 o
   2  12   2       12.72       13.24      2.12 o
   3  12   2       66.08       57.34      2.09 o
   4  12   2        0.28       -0.94      0.94 o
   5  12   2        0.49       -0.25      1.71 o
   6  12   2        0.37        0.41      1.55 o
   7  12   2       56.70       58.07      2.98 o
   8  12   2        9.33        3.38      3.38 o
  -6  13   2       11.42       11.66      3.38 o
  -5  13   2       17.51       18.67      2.09 o
  -4  13   2        0.26       -1.13      1.77 o
  -3  13   2       71.41       62.56      4.05 o
  -2  13   2       29.59       31.61      2.39 o
  -1  13   2       14.45       13.76      1.87 o
   0  13   2       19.58       23.66      2.09 o
   1  13   2        0.05       -1.34      1.65 o
   2  13   2        2.68        6.29      1.58 o
   3  13   2        0.00        2.26      1.60 o
   4  13   2        7.11        5.61      1.71 o
 -19   1   3        5.03        5.26      3.01 o
 -18   1   3        3.89        3.37      1.30 o
 -17   1   3       10.95       13.39      1.59 o
 -16   1   3       62.93       54.52      2.16 o
 -15   1   3       11.82       14.45      2.39 o
 -14   1   3      101.69       89.12      2.58 o
 -13   1   3       15.90       11.35      1.21 o
 -12   1   3        0.75       -0.54      0.73 o
 -11   1   3       12.60       43.62      3.01 o
 -10   1   3      237.60      245.82      4.30 o
  -9   1   3       40.38       50.48      1.89 o
  -8   1   3        0.04        1.17      0.41 o
  -7   1   3       54.86       54.24      2.16 o
  -6   1   3        0.09        1.10      0.34 o
  -5   1   3     1690.68     1598.36     23.18 o
  -4   1   3       93.77       96.46      2.78 o
  -3   1   3        0.40        1.54      0.41 o
  -2   1   3      230.20      239.16      9.43 o
  -1   1   3      616.48      704.98     10.17 o
   0   1   3      449.94      436.51      6.02 o
   1   1   3       11.10       11.71      0.56 o
   2   1   3     1395.70     1404.59     18.53 o
   3   1   3        9.37        8.48      0.94 o
   4   1   3        1.82        7.33      0.56 o
   5   1   3      318.15      337.71      5.38 o
   6   1   3      156.33      144.59      2.83 o
   7   1   3      260.83      276.99      5.41 o
   8   1   3       60.94       66.83      4.56 o
   9   1   3      473.16      428.76      8.01 o
  10   1   3        1.36        0.12      0.91 o
  11   1   3       33.56       29.44      1.95 o
  12   1   3       62.56       50.49      2.00 o
  13   1   3        2.91        1.40      0.97 o
  14   1   3       15.18       24.95      1.78 o
  15   1   3       77.01       71.93      2.63 o
  16   1   3       11.16        9.68      1.55 o
  17   1   3        5.51       10.12      2.12 o
 -19   2   3        0.07        3.01      2.63 o
 -18   2   3       13.33       17.95      1.98 o
 -17   2   3        9.86        8.76      1.40 o
 -16   2   3       93.04       83.82      3.37 o
 -15   2   3       43.95       43.05      1.92 o
 -14   2   3       15.52       17.44      1.27 o
 -13   2   3        0.76        5.81      0.93 o
 -12   2   3       73.30       68.31      1.88 o
 -11   2   3        6.09        9.36      1.02 o
 -10   2   3       11.62        8.76      0.95 o
  -9   2   3      107.93      120.32      2.49 o
  -8   2   3        0.23        1.85      1.12 o
  -7   2   3       64.73       70.69      1.64 o
  -6   2   3      526.39      477.69      7.38 o
  -5   2   3        4.19        5.43      0.60 o
  -4   2   3        0.00        0.75      0.53 o
  -3   2   3      500.77      546.77      8.06 o
  -2   2   3      600.36      605.39      8.85 o
  -1   2   3       22.17       26.01      0.87 o
   0   2   3      168.49      157.17      2.45 o
   1   2   3      713.09      742.66      9.98 o
   2   2   3      794.48      797.21     10.70 o
   3   2   3      152.31      150.14      2.34 o
   4   2   3        0.37        0.78      0.58 o
   5   2   3        1.16        3.72      0.61 o
   6   2   3       74.80       63.08      2.36 o
   7   2   3      422.31      402.63      6.46 o
   8   2   3       10.42       10.67      1.41 o
   9   2   3      176.10      172.33      3.85 o
  10   2   3        6.86       10.10      1.14 o
  11   2   3      236.57      225.69      6.30 o
  12   2   3        7.07        4.00      1.10 o
  13   2   3        8.87       14.15      1.43 o
  14   2   3        1.24        3.59      1.14 o
  15   2   3        0.20        1.88      1.41 o
  16   2   3       14.65       13.53      1.93 o
 -18   3   3        9.75       10.18      1.74 o
 -17   3   3        7.73       12.13      1.24 o
 -16   3   3      145.37      126.69      3.04 o
 -15   3   3      144.06      131.35      2.78 o
 -14   3   3       65.55       54.10      1.63 o
 -13   3   3      177.49      180.98      4.88 o
 -12   3   3       59.72       67.21      1.73 o
 -11   3   3      131.25      127.27      2.48 o
 -10   3   3       26.64       32.03      1.14 o
  -9   3   3       26.96       37.23      1.28 o
  -8   3   3        5.46        2.59      0.56 o
  -7   3   3       12.88       17.06      0.81 o
  -6   3   3       12.00       15.39      0.82 o
  -5   3   3      287.56      259.21      4.28 o
  -4   3   3     2070.98     1935.03     25.14 o
  -3   3   3      563.47      507.99      7.59 o
  -2   3   3       83.46       76.39      1.54 o
  -1   3   3        0.01        0.08      0.37 o
   0   3   3       53.03       50.52      1.91 o
   1   3   3       17.21       11.84      1.46 o
   2   3   3        4.46       12.44      0.84 o
   3   3   3       22.64       50.63      2.45 o
   4   3   3        0.29        0.75      0.30 o
   5   3   3       47.79       42.82      1.21 o
   6   3   3        7.98       11.79      1.32 o
   7   3   3      317.70      296.25      4.99 o
   8   3   3       16.75       25.70      1.85 o
   9   3   3      349.88      288.63      6.58 o
  10   3   3      213.22      180.46      4.12 o
  11   3   3      249.39      241.80      8.04 o
  12   3   3        0.04        2.14      1.22 o
  13   3   3       29.89       32.66      3.71 o
  14   3   3       21.66       26.86      3.06 o
  15   3   3       65.94       61.40      2.89 o
  16   3   3       24.41       29.75      2.59 o
 -18   4   3        6.38       12.38      2.25 o
 -17   4   3       11.13       13.12      1.27 o
 -16   4   3        5.69        4.16      0.96 o
 -15   4   3       12.44       17.44      1.23 o
 -14   4   3        0.52       -0.69      0.69 o
 -13   4   3        0.01        1.47      0.65 o
 -12   4   3       25.19       32.78      1.37 o
 -11   4   3       19.74       20.89      1.34 o
 -10   4   3        9.27        8.03      0.79 o
  -9   4   3      105.99       93.53      1.99 o
  -8   4   3      143.41      136.15      2.45 o
  -7   4   3      324.99      330.32      5.42 o
  -6   4   3        6.30       10.12      0.91 o
  -5   4   3      218.48      223.56      3.80 o
  -4   4   3      762.76      751.92     10.12 o
  -3   4   3        4.25        4.83      0.51 o
  -2   4   3      132.41      141.34      6.97 o
  -1   4   3      534.26      595.34     12.15 o
   0   4   3     1595.39     1579.71     22.76 o
   1   4   3        1.26        3.06      0.56 o
   2   4   3      108.71      137.85      9.40 o
   3   4   3      228.37      192.89      3.37 o
   4   4   3      104.49       93.78      1.68 o
   5   4   3      123.41      142.44      3.03 o
   6   4   3      171.69      155.61      4.12 o
   7   4   3        3.51        5.36      0.72 o
   8   4   3       25.42       20.31      1.41 o
   9   4   3        0.02       -1.15      1.15 o
  10   4   3       83.69       74.14      2.89 o
  11   4   3       32.11       32.24      2.17 o
  12   4   3       14.44       15.53      2.24 o
  13   4   3       40.00       46.26      2.51 o
  14   4   3        2.05        0.90      1.36 o
  15   4   3      112.36      109.99      3.96 o
  16   4   3        0.25       -0.38      3.01 o
 -17   5   3        1.30        4.91      0.98 o
 -16   5   3       30.90       31.22      1.57 o
 -15   5   3        0.45        0.57      0.77 o
 -14   5   3       39.91       40.19      1.58 o
 -13   5   3       46.32       48.31      1.57 o
 -12   5   3      176.00      161.36      3.04 o
 -11   5   3        0.16        6.08      1.05 o
 -10   5   3       10.24       18.06      1.01 o
  -9   5   3      116.49      155.85      6.56 o
  -7   5   3       15.64       23.74      1.59 o
  -6   5   3      268.51      262.66      4.94 o
  -5   5   3        1.25        1.68      0.60 o
  -4   5   3        8.84       18.09      1.25 o
  -3   5   3        9.71       11.18      0.67 o
  -2   5   3      577.78      561.97      8.52 o
  -1   5   3       25.54       27.45      1.20 o
   0   5   3      440.86      429.53     10.50 o
   1   5   3        0.00        0.34      0.86 o
   2   5   3      303.45      288.34      4.76 o
   3   5   3      163.31      191.56      3.40 o
   4   5   3       90.70       85.20      2.05 o
   5   5   3      122.59      125.43      2.94 o
   6   5   3      508.22      486.02      8.73 o
   7   5   3      937.75      842.04     14.41 o
   8   5   3       75.35       72.24      2.22 o
   9   5   3      561.83      476.17     14.35 o
  10   5   3        4.88        8.31      2.76 o
  11   5   3       19.34       15.92      1.87 o
  12   5   3        0.74        0.33      1.22 o
  13   5   3        6.27        8.33      1.74 o
  14   5   3        0.56        0.66      1.36 o
  15   5   3      106.70       94.51      6.77 o
 -17   6   3        3.20        4.15      1.40 o
 -16   6   3        2.54        4.21      1.23 o
 -15   6   3       28.41       30.72      1.67 o
 -14   6   3        4.84        8.39      1.12 o
 -13   6   3       43.09       44.18      2.01 o
 -12   6   3       41.00       40.76      2.17 o
 -11   6   3        0.92        2.88      0.83 o
 -10   6   3      104.07       92.83      2.53 o
  -9   6   3       22.57       27.88      1.36 o
  -8   6   3       27.61       29.01      1.36 o
  -7   6   3       82.97       87.60      4.23 o
  -6   6   3      109.70      112.31      2.62 o
  -5   6   3       22.97       33.10      2.34 o
  -4   6   3       96.99      108.93      3.86 o
  -3   6   3       12.77       21.01      0.86 o
  -2   6   3      129.33      129.28      2.57 o
  -1   6   3       48.12       52.25      1.58 o
   0   6   3       56.30       44.55      2.66 o
   1   6   3        4.13        4.69      0.86 o
   2   6   3      613.82      576.24     13.13 o
   3   6   3      141.76      134.23      2.66 o
   4   6   3       21.25       24.72      1.17 o
   5   6   3      284.55      290.48      5.67 o
   6   6   3       59.59       56.78      2.17 o
   7   6   3      112.42      113.67      3.31 o
   8   6   3       27.93       37.86      1.91 o
   9   6   3       91.91       83.88      3.31 o
  10   6   3       62.55       51.13      2.53 o
  11   6   3       26.15       33.21      2.37 o
  12   6   3      106.09      109.55      5.03 o
  13   6   3       75.26       79.43      4.72 o
  14   6   3       27.54       35.92      3.58 o
  15   6   3        8.02       15.79      4.14 o
 -16   7   3        0.04        0.20      1.03 o
 -15   7   3        6.27        8.02      1.30 o
 -14   7   3       42.05       42.17      2.50 o
 -13   7   3      190.37      175.60      4.12 o
 -12   7   3       46.74       42.23      1.81 o
 -11   7   3       14.48       15.37      1.36 o
 -10   7   3        3.58        1.71      0.83 o
  -9   7   3       49.73       55.75      2.17 o
  -8   7   3      117.55      114.91      2.87 o
  -7   7   3      248.82      240.60      4.84 o
  -6   7   3      284.10      287.36      5.55 o
  -5   7   3      193.46      185.81      4.55 o
  -4   7   3       26.65       31.73      1.51 o
  -3   7   3       72.27       64.17      2.00 o
  -2   7   3        4.46        2.98      0.70 o
  -1   7   3       52.80       45.14      1.58 o
   0   7   3       75.11       70.20      2.00 o
   1   7   3        2.36        4.75      0.91 o
   2   7   3       14.25       18.61      2.88 o
   3   7   3       76.70       78.45      2.71 o
   4   7   3       46.84       53.62      3.37 o
   5   7   3        6.18       10.11      2.29 o
   6   7   3       69.32       67.26      2.19 o
   7   7   3      172.84      163.97      3.84 o
   8   7   3        8.20        8.42      1.52 o
   9   7   3       41.22       42.56      1.98 o
  10   7   3        4.67       10.05      1.84 o
  11   7   3        2.67        8.41      1.58 o
  12   7   3        1.17        4.45      1.58 o
  13   7   3       64.66       65.84      7.33 o
  14   7   3       28.34       34.22      5.26 o
 -15   8   3       19.97       15.93      1.79 o
 -14   8   3       23.75       21.40      1.75 o
 -13   8   3       24.02       26.89      1.81 o
 -12   8   3        1.60        2.79      1.09 o
 -11   8   3       17.36       19.75      1.55 o
 -10   8   3        3.21        2.74      1.15 o
  -9   8   3       26.72       25.39      1.87 o
  -8   8   3       34.19       38.29      3.53 o
  -7   8   3        1.39        1.82      1.04 o
  -6   8   3       56.33       67.35      2.45 o
  -5   8   3       92.25       98.37      2.67 o
  -4   8   3      279.35      274.06      5.49 o
  -3   8   3        2.90        6.37      0.98 o
  -2   8   3        6.63       15.10      1.26 o
  -1   8   3      154.41      158.50      3.15 o
   0   8   3       22.61       18.46      1.28 o
   1   8   3      117.67      101.55      2.66 o
   2   8   3       87.64       82.32      4.11 o
   3   8   3       50.04       44.74      1.90 o
   4   8   3      180.32      145.85      8.24 o
   5   8   3       29.55       23.78      1.93 o
   6   8   3        0.59        1.95      1.35 o
   7   8   3       13.52       20.63      1.93 o
   8   8   3        3.17        8.14      1.28 o
   9   8   3        6.76        5.97      1.28 o
  10   8   3       21.79       27.74      2.17 o
  11   8   3       32.61       38.93      3.46 o
  12   8   3       13.74       13.24      6.77 o
  13   8   3        0.19        6.39      3.38 o
 -14   9   3        0.13        2.09      1.36 o
 -13   9   3        6.70        7.66      1.63 o
 -12   9   3       11.83       11.42      1.71 o
 -11   9   3        1.22       -1.04      1.04 o
 -10   9   3        9.30       10.72      1.58 o
  -9   9   3       22.03       32.38      2.15 o
  -8   9   3        1.13        4.03      1.32 o
  -7   9   3        9.41        9.09      1.26 o
  -6   9   3      115.98      114.18      4.02 o
  -5   9   3       33.55       40.66      1.78 o
  -4   9   3       58.71       50.09      1.97 o
  -3   9   3      299.99      263.57      5.35 o
  -2   9   3        7.26       15.20      1.58 o
  -1   9   3      396.10      398.85      7.46 o
   0   9   3      257.64      243.61      4.46 o
   1   9   3       44.86       52.90      3.45 o
   2   9   3        9.51       13.85      1.16 o
   3   9   3      172.90      168.93      3.81 o
   4   9   3       30.65       30.39      2.41 o
   5   9   3       10.58       14.58      1.71 o
   6   9   3       62.54       52.58      4.06 o
   7   9   3       34.73       33.95      2.86 o
   8   9   3       10.24       15.05      2.30 o
   9   9   3        0.26       -1.22      1.22 o
  10   9   3        7.23        9.32      2.73 o
  11   9   3        0.53       -0.93      1.98 o
  12   9   3       13.52       11.28      4.14 o
 -12  10   3        0.34        0.27      1.53 o
 -11  10   3        0.11        0.85      1.30 o
 -10  10   3       30.02       32.48      2.31 o
  -9  10   3        4.56        7.04      1.30 o
  -8  10   3       48.60       46.58      2.22 o
  -7  10   3       40.61       43.90      2.09 o
  -6  10   3        0.43        2.43      1.07 o
  -5  10   3        0.37        1.67      1.02 o
  -4  10   3       28.64       32.46      1.87 o
  -3  10   3       22.73       23.27      1.64 o
  -2  10   3       94.59       82.76      2.57 o
  -1  10   3        9.85       10.68      1.32 o
   0  10   3        4.65       10.47      1.30 o
   1  10   3       20.88       22.66      1.48 o
   2  10   3       25.29       22.38      1.43 o
   3  10   3       32.94       35.85      1.65 o
   4  10   3        7.86        7.18      1.33 o
   5  10   3       28.41       31.58      2.31 o
   6  10   3        3.50        7.25      1.65 o
   7  10   3        1.27       -0.68      1.36 o
   8  10   3       17.66       24.35      2.21 o
   9  10   3        0.68       -1.36      1.36 o
  10  10   3        1.87        3.08      2.08 o
 -11  11   3        0.08       -1.44      1.44 o
 -10  11   3       25.05       32.10      2.51 o
  -9  11   3       68.54       60.11      2.89 o
  -8  11   3        0.09        0.26      1.39 o
  -7  11   3       39.58       44.16      2.22 o
  -6  11   3        0.06        4.68      1.17 o
  -5  11   3        6.84       10.07      1.52 o
  -4  11   3       26.39       30.65      1.92 o
  -3  11   3        0.03       -0.06      1.36 o
  -2  11   3       13.57       18.41      1.55 o
  -1  11   3        6.59        6.98      1.24 o
   0  11   3       63.60       73.49      3.43 o
   1  11   3        0.83        0.95      1.10 o
   2  11   3        0.63        1.13      0.97 o
   3  11   3       77.30       62.07      2.10 o
   4  11   3       54.61       51.26      2.31 o
   5  11   3        1.31        2.74      1.24 o
   6  11   3       17.50       22.24      2.23 o
   7  11   3        1.39        1.13      1.55 o
   8  11   3       12.34       15.46      2.15 o
  -8  12   3        0.00       -1.73      1.73 o
  -7  12   3        1.97        0.61      1.44 o
  -6  12   3        0.78        1.54      1.41 o
  -5  12   3        0.00       -0.63      1.30 o
  -4  12   3       41.81       45.47      2.67 o
  -3  12   3        2.72        2.74      1.36 o
  -2  12   3       21.93       23.60      2.23 o
  -1  12   3        0.22       -0.21      1.14 o
   0  12   3        0.50        1.66      1.17 o
   1  12   3       14.68       11.75      1.53 o
   2  12   3        0.03        1.18      1.20 o
   3  12   3       14.99       14.18      3.43 o
   4  12   3        7.05       10.21      1.95 o
   5  12   3        3.66        0.36      1.36 o
   6  12   3        2.10       -0.31      1.76 o
  -3  13   3        0.34        0.40      1.44 o
  -2  13   3       23.84       31.94      2.53 o
  -1  13   3       15.84       20.89      2.09 o
   0  13   3       24.43       28.73      2.24 o
   1  13   3        0.03       -1.02      1.36 o
 -18   0   4        8.05       32.39      5.64 o
 -17   0   4      208.69      187.88      6.64 o
 -16   0   4        7.17        7.55      3.01 o
 -15   0   4       21.95       36.48      2.92 o
 -14   0   4       25.49       28.80      2.66 o
 -13   0   4       91.82       95.38      3.99 o
 -12   0   4        7.00       33.30      2.52 o
 -11   0   4      199.75      180.74      5.72 o
 -10   0   4       81.53       77.53      3.19 o
  -9   0   4        1.68        7.70      1.04 o
  -8   0   4       45.46       65.42      2.57 o
  -7   0   4        1.42       18.37      1.22 o
  -6   0   4       28.30      143.89      6.02 o
  -5   0   4     3568.87     3600.18    110.67 o
  -4   0   4     3056.72     2932.33    167.14 o
  -3   0   4      636.17      618.91     14.55 o
  -2   0   4      939.58      886.10     20.31 o
  -1   0   4       58.87      190.66      4.27 o
   0   0   4       81.98      170.51      4.92 o
   1   0   4     1561.21     1893.98     30.08 o
   2   0   4     2906.75     3399.08     53.75 o
   3   0   4      789.02      795.72     19.64 o
   4   0   4      118.91       90.07      2.32 o
   5   0   4      177.58      168.87      5.32 o
   6   0   4       41.30       34.53      2.25 o
   7   0   4       38.68       52.17      3.76 o
   8   0   4        1.30       31.88      2.52 o
   9   0   4      150.06      143.88      4.92 o
  10   0   4        8.68       26.62      3.57 o
  11   0   4       55.32       49.10      2.93 o
  12   0   4       30.57       35.08      3.20 o
  13   0   4       27.90       33.55      2.78 o
  14   0   4       17.59       46.68      3.25 o
  15   0   4       94.35      113.01      4.91 o
 -18   1   4        2.36        4.29      1.74 o
 -17   1   4       58.55       55.58      2.57 o
 -16   1   4       17.46       18.50      1.69 o
 -15   1   4        2.97       10.87      1.40 o
 -14   1   4        5.82       18.74      1.94 o
 -13   1   4       24.32       54.22      2.02 o
 -12   1   4       93.58       98.78      2.72 o
 -11   1   4        0.18        1.27      0.70 o
 -10   1   4        9.57       14.16      1.02 o
  -9   1   4      104.93      144.74      2.89 o
  -8   1   4       31.12       45.35      1.17 o
  -7   1   4        2.50        9.02      0.61 o
  -6   1   4      390.57      363.65      6.49 o
  -5   1   4      659.65      601.62     11.82 o
  -4   1   4        0.21        4.37      1.36 o
  -3   1   4      174.68      143.92      3.40 o
  -2   1   4       11.90       24.50      1.07 o
  -1   1   4       74.47       79.25      1.44 o
   0   1   4       39.38       62.50      1.54 o
   1   1   4       23.10       31.12      0.86 o
   2   1   4       48.33      135.98      2.27 o
   3   1   4       10.54       66.09      1.51 o
   4   1   4       27.25       29.77      1.15 o
   5   1   4      133.34      138.78      3.19 o
   6   1   4      276.17      274.91      5.50 o
   7   1   4       24.66       28.35      1.64 o
   8   1   4        2.37        2.46      1.36 o
   9   1   4      143.90      132.02      3.34 o
  10   1   4      209.42      205.10      4.65 o
  11   1   4       71.72       68.65      2.55 o
  12   1   4       53.97       54.09      2.20 o
  13   1   4        0.34        3.63      1.21 o
  14   1   4       11.59       28.67      2.39 o
  15   1   4        0.15        0.68      1.67 o
 -18   2   4        2.81       12.74      1.87 o
 -17   2   4       60.19       63.78      2.58 o
 -16   2   4        0.95        1.12      1.10 o
 -15   2   4       22.32       25.33      1.73 o
 -14   2   4       15.79       12.40      1.39 o
 -13   2   4        1.01       46.36      1.88 o
 -12   2   4       75.08       86.56      2.27 o
 -11   2   4      247.11      228.38      4.27 o
 -10   2   4      118.30      112.56      2.87 o
  -9   2   4       41.03       39.75      1.41 o
  -8   2   4        0.79        3.12      0.65 o
  -7   2   4       75.53       79.33      2.11 o
  -6   2   4      175.36      169.07      3.48 o
  -5   2   4      164.59      285.87      5.16 o
  -4   2   4     3724.70     3623.96     50.97 o
  -3   2   4      771.88      755.94     11.01 o
  -2   2   4      451.63      433.10      7.30 o
  -1   2   4      107.95      182.62      2.70 o
   0   2   4      246.39      359.29      4.76 o
   2   2   4      854.84      851.05     11.51 o
   3   2   4       31.85       51.14      1.21 o
   4   2   4       80.34       94.45      2.04 o
   5   2   4        9.66       10.85      0.89 o
   6   2   4        0.95        9.97      1.20 o
   7   2   4       47.25       71.35      2.20 o
   8   2   4       60.38      100.25      2.77 o
   9   2   4      132.22      142.15      3.57 o
  10   2   4      260.40      249.60      5.40 o
  11   2   4        5.90        5.37      1.75 o
  12   2   4        0.61        4.06      1.44 o
  13   2   4        7.56        4.01      1.52 o
  14   2   4       82.04       75.18      3.45 o
  15   2   4       60.47       59.70      3.39 o
 -18   3   4        9.37       20.94      2.15 o
 -17   3   4       17.80       19.60      1.56 o
 -16   3   4       20.98       32.56      1.78 o
 -15   3   4       20.55       25.40      1.57 o
 -14   3   4       12.49       16.85      1.29 o
 -13   3   4       19.48       25.76      1.34 o
 -12   3   4       13.01       10.80      1.01 o
 -11   3   4      102.12      154.06      2.91 o
 -10   3   4      249.86      325.57      5.12 o
  -9   3   4        1.00        2.51      0.58 o
  -8   3   4        0.28        7.42      0.78 o
  -7   3   4       85.11       75.40      1.84 o
  -6   3   4       27.13      121.38      2.42 o
  -5   3   4        5.25       23.27      1.50 o
  -4   3   4       12.43       13.63      0.78 o
  -3   3   4      111.05      116.17      2.49 o
  -2   3   4       45.36       48.30      1.21 o
  -1   3   4       92.35       83.37      1.64 o
   0   3   4      121.97      135.47      2.54 o
   1   3   4       12.53       13.58      0.72 o
   2   3   4      105.18      106.46      1.96 o
   3   3   4      620.15      608.51      8.46 o
   4   3   4       13.43       28.83      1.19 o
   5   3   4       37.81       38.32      1.39 o
   6   3   4       15.97       12.44      1.31 o
   7   3   4      667.52      646.95     13.56 o
   8   3   4      387.82      370.03      8.47 o
   9   3   4        0.02        0.92      1.36 o
  10   3   4       19.09       18.34      1.95 o
  11   3   4       20.63       19.61      2.14 o
  12   3   4        1.00        6.11      2.15 o
  13   3   4       53.78       48.96      2.65 o
  14   3   4        3.97        9.39      1.80 o
  15   3   4       54.41       65.10      3.82 o
 -17   4   4        1.89        3.97      1.13 o
 -16   4   4        3.64        7.75      1.26 o
 -15   4   4        0.64        7.37      1.15 o
 -14   4   4        3.34        4.63      0.87 o
 -13   4   4       22.50       25.95      1.34 o
 -12   4   4        5.24       28.60      1.37 o
 -11   4   4      130.23      140.76      2.76 o
 -10   4   4       19.93       19.84      1.19 o
  -9   4   4       23.62       37.89      1.38 o
  -8   4   4        0.56       20.53      1.12 o
  -7   4   4        2.53       12.46      1.07 o
  -6   4   4       62.55       55.28      1.54 o
  -5   4   4      159.13      169.79      3.09 o
  -4   4   4       77.97      157.63      2.85 o
  -3   4   4      175.37      194.60      4.27 o
  -2   4   4       19.95       37.20      1.68 o
  -1   4   4       83.89       83.17      1.77 o
   0   4   4      115.31      141.38      2.66 o
   1   4   4      535.71      508.51      7.89 o
   2   4   4      177.41      188.22      3.40 o
   3   4   4        4.92       18.16      0.94 o
   4   4   4       65.58       53.96      1.80 o
   5   4   4      108.64      103.23      2.63 o
   6   4   4      104.18      100.37      2.71 o
   7   4   4        4.32        7.52      1.60 o
   8   4   4      183.71      195.20      5.20 o
   9   4   4      147.73      129.58      4.05 o
  10   4   4       24.77       32.69      2.31 o
  11   4   4       12.87       14.87      2.62 o
  12   4   4       48.94       46.44      3.59 o
  13   4   4       31.19       31.23      2.53 o
  14   4   4       10.21       12.00      2.31 o
 -17   5   4        4.38        3.58      1.27 o
 -16   5   4        4.03        4.45      1.09 o
 -15   5   4       35.94       43.68      1.81 o
 -14   5   4       14.60       16.69      1.56 o
 -13   5   4        0.39        3.55      0.92 o
 -12   5   4        9.71       18.36      1.29 o
 -11   5   4        5.96        5.58      0.92 o
 -10   5   4      160.06      199.77      3.83 o
  -9   5   4        0.37       13.54      1.09 o
  -8   5   4       17.78       50.73      1.66 o
  -7   5   4        1.18       16.84      1.04 o
  -6   5   4        4.16       12.00      0.95 o
  -5   5   4       92.49       95.40      2.35 o
  -4   5   4       37.48       97.11      2.24 o
  -3   5   4       72.89       79.11      2.09 o
  -2   5   4      212.85      193.71      3.88 o
  -1   5   4       20.66       51.32      1.90 o
   0   5   4       33.62       43.10      1.46 o
   1   5   4      388.59      370.10      6.00 o
   2   5   4       14.61       29.93      1.90 o
   3   5   4       43.00       40.68      1.85 o
   4   5   4       84.61       76.81      2.53 o
   5   5   4      224.93      222.69      4.62 o
   6   5   4       67.43       70.36      2.22 o
   7   5   4      356.93      327.52     11.56 o
   8   5   4        0.39        2.04      1.44 o
   9   5   4       51.87       55.80      2.59 o
  10   5   4       12.50       15.80      1.87 o
  11   5   4        3.39        5.76      2.16 o
  12   5   4       36.06       46.94      2.96 o
  13   5   4       11.26       13.81      2.15 o
  14   5   4        0.33       -0.15      2.26 o
 -16   6   4       74.03       60.95      3.14 o
 -15   6   4        6.43        5.71      1.24 o
 -14   6   4       37.05       41.18      1.94 o
 -13   6   4       41.78       42.27      2.23 o
 -12   6   4        1.04       17.06      1.40 o
 -11   6   4       54.50       50.66      2.06 o
 -10   6   4        2.04        6.29      0.97 o
  -9   6   4       13.84       32.46      1.60 o
  -8   6   4       29.46       40.32      1.59 o
  -7   6   4        6.70       40.48      1.53 o
  -6   6   4       35.39       48.23      1.95 o
  -5   6   4        0.88       48.29      3.24 o
  -4   6   4       22.09       24.24      1.41 o
  -3   6   4        6.19        6.88      0.98 o
  -2   6   4       13.23       27.59      1.39 o
  -1   6   4       49.50       51.51      1.77 o
   0   6   4        0.72        3.79      0.86 o
   1   6   4        3.80        9.21      1.30 o
   2   6   4      294.86      261.97      4.59 o
   3   6   4       65.80       65.34      2.09 o
   4   6   4      227.08      199.14      4.30 o
   5   6   4       69.55       62.69      2.13 o
   6   6   4      100.68       88.32      2.56 o
   7   6   4       15.47       18.82      1.80 o
   8   6   4        0.74       10.02      1.74 o
   9   6   4       86.75       74.94      3.02 o
  10   6   4        8.71       13.62      1.87 o
  11   6   4       18.40       25.62      2.37 o
  12   6   4        2.94        1.68      1.58 o
  13   6   4       13.34       27.81      3.05 o
 -15   7   4        0.09        0.91      1.05 o
 -14   7   4       29.13       41.19      2.33 o
 -13   7   4       53.14       46.72      2.50 o
 -12   7   4        0.49        0.82      0.86 o
 -11   7   4        0.88       -0.07      1.31 o
 -10   7   4       84.77       87.69      2.96 o
  -9   7   4       28.27       50.71      2.24 o
  -8   7   4      117.67      128.19      3.68 o
  -7   7   4      115.47      137.76      3.90 o
  -6   7   4       79.78       87.43      2.89 o
  -5   7   4        4.62       38.14      1.68 o
  -4   7   4      161.60      148.01      3.46 o
  -3   7   4       16.58       36.27      1.65 o
  -2   7   4       37.73       63.06      2.00 o
  -1   7   4      173.11      166.80      3.64 o
   0   7   4      178.00      152.88      3.45 o
   1   7   4       48.34       63.69      1.97 o
   2   7   4      227.17      196.93      9.21 o
   3   7   4       45.92       55.37      2.37 o
   4   7   4      139.16      140.43      3.46 o
   5   7   4      153.42      160.87      3.78 o
   6   7   4      178.33      162.92      3.92 o
   7   7   4       64.61       71.84      3.96 o
   8   7   4        0.30        0.61      1.44 o
   9   7   4        0.00        0.45      1.36 o
  10   7   4        1.11       10.75      1.82 o
  11   7   4       47.91       58.35      2.93 o
  12   7   4        4.02        8.65      2.25 o
 -14   8   4        2.95        2.93      2.02 o
 -13   8   4        1.52        3.83      1.41 o
 -12   8   4       18.19       16.51      1.85 o
 -11   8   4       61.74       72.02      2.81 o
 -10   8   4        9.50       26.36      2.02 o
  -9   8   4       63.44       58.13      4.75 o
  -8   8   4        0.51       12.73      1.76 o
  -7   8   4       35.98       41.71      2.30 o
  -6   8   4        0.82        3.22      0.98 o
  -5   8   4        1.15        8.74      1.21 o
  -4   8   4       24.59       38.33      1.82 o
  -3   8   4       21.35       24.85      1.55 o
  -2   8   4       43.29       51.79      1.87 o
  -1   8   4       38.64       43.29      1.75 o
   0   8   4        1.07        5.81      1.00 o
   1   8   4       92.06       88.75      2.47 o
   2   8   4       37.55       36.40      2.84 o
   3   8   4       15.27       16.68      1.71 o
   4   8   4       37.00       41.33      2.24 o
   5   8   4       73.90       66.21      2.71 o
   6   8   4        0.95       15.21      2.08 o
   7   8   4      102.89       82.32      2.70 o
   8   8   4      142.75      136.04      3.75 o
   9   8   4        0.05        1.77      1.58 o
  10   8   4        2.55        3.21      1.65 o
  11   8   4        3.00        6.33      2.25 o
 -13   9   4        4.97        3.71      2.12 o
 -12   9   4        4.34       11.04      2.60 o
 -11   9   4        7.35        7.77      1.58 o
 -10   9   4       50.59       49.21      3.65 o
  -9   9   4        0.00        0.11      1.09 o
  -8   9   4      144.52      125.97      3.42 o
  -7   9   4       50.21       46.28      1.99 o
  -6   9   4        4.67        6.11      1.41 o
  -5   9   4        0.00        2.07      1.10 o
  -4   9   4      108.72      111.14      3.47 o
  -3   9   4       98.50       93.69      2.76 o
  -2   9   4      144.32      131.40      3.41 o
  -1   9   4       41.97       57.46      2.10 o
   0   9   4       34.54       47.53      1.94 o
   1   9   4       74.82       85.22      2.23 o
   2   9   4       12.37       15.27      1.80 o
   3   9   4        4.75        7.18      1.49 o
   4   9   4        8.65       15.88      1.77 o
   5   9   4        1.18       24.86      2.15 o
   6   9   4        8.55        8.77      1.71 o
   7   9   4       16.18       21.32      2.08 o
   8   9   4        1.80        3.20      2.17 o
   9   9   4       17.84       19.82      3.95 o
  10   9   4        2.96        5.26      3.38 o
 -11  10   4        0.34        1.18      1.30 o
 -10  10   4        9.95        9.88      1.71 o
  -9  10   4        9.03       10.73      1.68 o
  -8  10   4        8.23       13.47      1.53 o
  -7  10   4       26.47       39.75      2.39 o
  -6  10   4        6.46       10.94      1.68 o
  -5  10   4       19.22       23.05      1.72 o
  -4  10   4        2.54        3.18      1.10 o
  -3  10   4        0.88       14.62      1.49 o
  -2  10   4       64.22       59.76      2.23 o
  -1  10   4        3.78       15.68      1.49 o
   0  10   4       67.37       59.95      2.49 o
   1  10   4        0.07        1.43      1.14 o
   2  10   4        5.62        7.94      1.58 o
   3  10   4       11.76       15.04      2.01 o
   4  10   4       53.45       58.87      2.78 o
   5  10   4       44.35       47.25      2.81 o
   6  10   4       17.53       20.35      3.38 o
   7  10   4        1.09        2.91      1.65 o
   8  10   4        1.92        1.83      1.98 o
  -9  11   4       23.09       25.87      2.66 o
  -8  11   4        0.05        5.53      1.60 o
  -7  11   4        1.00        3.97      1.26 o
  -6  11   4        9.20       13.62      1.64 o
  -5  11   4        1.85        3.70      1.25 o
  -4  11   4        1.13        0.33      1.10 o
  -3  11   4        1.27        4.43      1.21 o
  -2  11   4       36.38       47.12      2.24 o
  -1  11   4       87.63       74.60      2.55 o
   0  11   4        6.79        6.82      1.30 o
   1  11   4        3.79        2.75      1.18 o
   2  11   4        0.27        0.24      1.41 o
   3  11   4        7.84        7.67      1.67 o
   4  11   4        7.31        9.04      1.53 o
   5  11   4       30.43       29.09      2.15 o
   6  11   4       19.79       27.62      8.08 o
  -6  12   4        4.42        5.34      1.40 o
  -5  12   4       29.79       34.55      2.19 o
  -4  12   4        0.34       11.68      1.64 o
  -3  12   4       60.06       54.74      2.38 o
  -2  12   4        7.49        5.86      1.73 o
  -1  12   4        1.39        3.12      1.24 o
   0  12   4        0.60       12.85      1.95 o
   1  12   4       63.97       64.89      3.02 o
   2  12   4        2.25       10.74      1.85 o
   3  12   4        5.10        5.21      1.80 o
 -17   1   5        0.70        1.17      1.24 o
 -16   1   5       44.50       42.94      2.93 o
 -15   1   5        0.25        2.20      1.14 o
 -14   1   5        5.77        5.16      1.21 o
 -13   1   5        0.52        0.23      0.88 o
 -12   1   5       67.13       60.57      2.26 o
 -11   1   5        0.89        2.57      0.86 o
 -10   1   5        8.81       11.49      1.21 o
  -9   1   5        2.29        2.38      0.70 o
  -8   1   5       15.89       16.45      1.24 o
  -7   1   5      431.76      376.60      6.87 o
  -6   1   5       20.38       21.91      1.86 o
  -5   1   5       30.24       30.84      1.65 o
  -4   1   5        2.39        2.69      1.07 o
  -3   1   5       53.72       64.51      1.83 o
  -2   1   5      125.46      136.23      2.43 o
  -1   1   5       11.50       14.76      0.89 o
   0   1   5      268.78      256.42      3.66 o
   1   1   5       56.54       50.09      1.31 o
   2   1   5       21.14       29.48      1.22 o
   3   1   5       98.74      102.54      2.96 o
   4   1   5       19.18       18.13      1.45 o
   5   1   5       49.03       56.33      2.02 o
   6   1   5        1.00       -0.20      0.98 o
   7   1   5      144.35      131.10      3.34 o
   8   1   5       12.99       17.91      1.72 o
   9   1   5       16.32       13.46      1.49 o
  10   1   5       24.52       19.67      1.95 o
  11   1   5        0.00       -0.10      1.57 o
  12   1   5        2.10        1.74      1.44 o
  13   1   5       35.14       38.76      2.74 o
  14   1   5        0.83       -1.49      1.49 o
 -17   2   5        4.75        2.63      1.55 o
 -16   2   5        0.37       -0.66      1.57 o
 -15   2   5        0.16        0.67      1.05 o
 -14   2   5       66.44       58.27      2.34 o
 -13   2   5        0.28       -0.80      0.80 o
 -12   2   5        9.00        8.75      1.21 o
 -11   2   5        1.42        0.86      0.74 o
 -10   2   5        8.57       10.02      1.19 o
  -9   2   5       15.97       23.84      1.40 o
  -8   2   5        3.84        1.15      0.75 o
  -7   2   5        0.34       -0.01      0.66 o
  -6   2   5        0.25       -1.69      1.69 o
  -5   2   5       15.85       20.28      1.14 o
  -4   2   5      188.59      176.20      3.57 o
  -3   2   5       10.96        9.60      0.88 o
  -2   2   5        1.50        3.47      0.63 o
  -1   2   5        5.90        8.32      0.67 o
   0   2   5       15.29       13.05      0.94 o
   1   2   5       73.87       74.49      1.62 o
   2   2   5       10.59       12.17      1.19 o
   3   2   5        0.08       -0.58      0.77 o
   4   2   5        7.46        3.49      1.10 o
   5   2   5      245.38      237.48      4.98 o
   6   2   5        3.59        3.27      1.36 o
   7   2   5       89.51       87.73      3.26 o
   8   2   5       72.45       73.54      2.96 o
   9   2   5       10.32       10.93      1.74 o
  10   2   5       41.17       40.07      2.67 o
  11   2   5       13.75       18.01      2.02 o
  12   2   5        0.30       -1.63      1.63 o
  13   2   5        0.04       -1.59      1.59 o
  14   2   5        6.08        7.05      1.93 o
 -17   3   5        5.78        6.51      1.32 o
 -16   3   5        6.34        4.57      1.18 o
 -15   3   5        6.86        5.25      1.15 o
 -14   3   5        1.38        0.60      0.84 o
 -13   3   5        0.95        1.72      0.78 o
 -12   3   5       56.44       52.05      1.63 o
 -11   3   5        0.03        3.63      0.80 o
 -10   3   5        0.04        0.15      0.60 o
  -9   3   5        5.92       10.69      0.98 o
  -8   3   5        0.23        0.67      0.60 o
  -7   3   5       53.15       44.01      1.50 o
  -6   3   5      250.30      215.06      3.94 o
  -5   3   5        9.29        5.09      1.04 o
  -4   3   5       23.73       29.72      1.32 o
  -3   3   5        5.40        5.76      0.78 o
  -2   3   5       10.14       10.26      0.99 o
  -1   3   5      112.16      104.85      2.06 o
   0   3   5        3.45        2.48      0.61 o
   1   3   5        4.52        8.66      0.90 o
   2   3   5        3.52        5.19      1.16 o
   3   3   5       15.65       20.02      1.30 o
   4   3   5        0.40        0.36      0.92 o
   5   3   5        6.79        7.06      1.88 o
   6   3   5       28.99       33.84      2.24 o
   7   3   5      335.89      301.47      7.24 o
   8   3   5       77.52       67.06      2.89 o
   9   3   5       93.63       88.96      3.40 o
  10   3   5        1.54        5.49      1.63 o
  11   3   5       12.70       11.91      1.95 o
  12   3   5        1.47        0.42      1.49 o
  13   3   5      143.81      147.14      4.85 o
 -17   4   5        1.64        2.99      1.56 o
 -16   4   5        2.17        0.54      0.97 o
 -15   4   5       13.92       13.91      1.40 o
 -14   4   5       19.96       22.42      1.75 o
 -13   4   5        0.37       -0.57      0.78 o
 -12   4   5        3.54        3.89      1.39 o
 -11   4   5        4.97        2.53      0.81 o
 -10   4   5       32.80       33.72      1.53 o
  -9   4   5       92.45       86.56      2.25 o
  -8   4   5       77.79       78.80      2.08 o
  -7   4   5        9.59       10.12      0.92 o
  -6   4   5      144.19      124.47      2.66 o
  -5   4   5       72.76       69.65      2.45 o
  -4   4   5       46.58       37.58      1.71 o
  -3   4   5      370.64      350.66      7.67 o
  -2   4   5       83.32       81.37      2.18 o
  -1   4   5      179.69      185.32      3.44 o
   0   4   5       33.98       37.50      1.28 o
   1   4   5       89.03       83.23      2.00 o
   2   4   5       10.66        9.97      1.14 o
   3   4   5      217.96      206.74      4.39 o
   4   4   5      241.63      227.52      4.71 o
   5   4   5        7.15        9.54      1.65 o
   6   4   5       40.77       39.26      2.53 o
   7   4   5        1.36        0.32      1.44 o
   8   4   5        1.28       -0.77      1.36 o
   9   4   5        6.24       10.31      1.90 o
  10   4   5       10.34       16.68      2.27 o
  11   4   5       11.28       15.12      2.02 o
  12   4   5        4.60        7.04      1.87 o
  13   4   5       42.76       50.37      3.24 o
 -16   5   5        2.29        2.47      1.30 o
 -15   5   5       48.87       47.98      2.29 o
 -14   5   5       17.13       18.52      1.46 o
 -13   5   5        4.09        4.15      1.04 o
 -12   5   5        2.48        2.16      0.99 o
 -11   5   5       18.99       16.40      1.29 o
 -10   5   5        3.32        4.43      0.89 o
  -9   5   5       28.16       35.09      1.93 o
  -8   5   5       80.60       82.25      2.14 o
  -7   5   5        0.99        0.92      0.81 o
  -6   5   5       36.32       36.59      1.80 o
  -5   5   5       21.71       21.94      1.52 o
  -4   5   5        0.43        0.98      0.81 o
  -3   5   5       26.82       29.75      1.75 o
  -2   5   5       39.04       31.68      1.46 o
  -1   5   5       87.55       78.38      2.46 o
   0   5   5      138.52      134.20      3.23 o
   1   5   5        0.43        1.39      0.71 o
   2   5   5       28.54       29.21      1.60 o
   3   5   5       46.93       51.57      2.02 o
   4   5   5      317.99      319.36      6.71 o
   5   5   5      175.09      164.33      4.69 o
   6   5   5      125.46      117.35      3.83 o
   7   5   5       78.19       68.69      3.02 o
   8   5   5        0.64        1.78      1.44 o
   9   5   5        0.01        1.79      1.66 o
  10   5   5       18.63       20.77      2.24 o
  11   5   5       10.88       12.62      3.32 o
  12   5   5       32.71       32.63      2.74 o
 -15   6   5       16.39       13.68      1.47 o
 -14   6   5        0.83        1.73      1.02 o
 -13   6   5        3.11        3.50      1.19 o
 -12   6   5       27.92       30.21      2.99 o
 -11   6   5        4.31        3.08      1.22 o
 -10   6   5       29.33       35.86      2.24 o
  -9   6   5       40.79       38.23      2.21 o
  -8   6   5        0.00       -0.51      0.86 o
  -7   6   5        8.81       10.09      1.30 o
  -6   6   5      162.18      149.81      3.98 o
  -5   6   5        0.32        0.87      0.87 o
  -4   6   5        8.39       13.45      1.20 o
  -3   6   5        9.04       10.78      1.36 o
  -2   6   5        0.43        1.21      0.93 o
  -1   6   5        1.05        0.12      0.72 o
   0   6   5       62.72       57.76      1.94 o
   1   6   5       40.04       37.21      2.22 o
   2   6   5       50.88       54.45      1.99 o
   3   6   5       35.76       40.59      1.90 o
   4   6   5       22.03       26.10      1.72 o
   5   6   5        0.08        1.43      1.10 o
   6   6   5       59.24       57.90      2.78 o
   7   6   5       37.23       45.59      2.74 o
   8   6   5       77.38       68.44      3.11 o
   9   6   5       28.73       39.40      5.03 o
  10   6   5       99.81       94.26      3.75 o
  11   6   5       13.89       22.53      2.53 o
 -14   7   5        2.36        0.83      1.27 o
 -13   7   5        1.22        1.00      1.27 o
 -12   7   5        0.50       -1.32      1.37 o
 -11   7   5       12.35       12.06      1.65 o
 -10   7   5       12.18       12.57      1.65 o
  -9   7   5       70.19       70.54      2.81 o
  -8   7   5      107.60      107.27      3.97 o
  -7   7   5       73.83       72.41      3.15 o
  -6   7   5        2.24        3.10      1.07 o
  -5   7   5        0.32        1.97      0.91 o
  -4   7   5       17.24       15.67      1.40 o
  -3   7   5       41.18       41.09      1.79 o
  -2   7   5       80.12       83.77      2.86 o
  -1   7   5        3.14        5.18      1.07 o
   0   7   5        4.23        4.30      1.00 o
   1   7   5      139.03      131.23      3.74 o
   2   7   5        6.10        4.74      1.30 o
   3   7   5        0.10        0.68      1.76 o
   4   7   5       22.31       24.64      1.75 o
   5   7   5       56.37       57.16      2.88 o
   6   7   5        0.14       -0.58      1.90 o
   7   7   5        0.70        1.60      1.44 o
   8   7   5       21.71       27.32      2.45 o
   9   7   5       36.25       47.11      4.55 o
  10   7   5        2.22        0.31      1.76 o
  11   7   5       45.15       56.38      4.12 o
 -13   8   5        4.72        2.63      1.49 o
 -12   8   5        3.50        1.90      1.51 o
 -11   8   5        0.40        0.31      1.22 o
 -10   8   5        3.42        4.40      1.36 o
  -9   8   5        1.97        3.25      1.80 o
  -8   8   5        5.17        7.45      1.44 o
  -7   8   5       39.79       45.89      2.16 o
  -6   8   5       12.30       13.25      1.40 o
  -5   8   5        3.61        6.48      1.10 o
  -4   8   5        0.40        0.07      0.86 o
  -3   8   5       36.85       39.22      1.88 o
  -2   8   5        3.72        0.21      0.91 o
  -1   8   5       47.57       46.63      2.20 o
   0   8   5       51.22       46.82      2.44 o
   1   8   5       29.34       30.07      2.15 o
   2   8   5       21.43       19.42      1.93 o
   3   8   5        5.59        4.53      1.49 o
   4   8   5       10.54        9.02      1.77 o
   5   8   5        3.60        2.79      1.49 o
   6   8   5        3.57        4.00      1.30 o
   7   8   5       22.84       26.96      2.45 o
   8   8   5        0.80       -1.52      1.52 o
   9   8   5        0.99        3.20      2.13 o
 -12   9   5        5.34        8.16      1.71 o
 -11   9   5        0.14       -1.13      1.13 o
 -10   9   5        6.47        4.28      1.44 o
  -9   9   5        0.03        0.77      1.07 o
  -8   9   5        8.37       12.08      1.97 o
  -7   9   5       17.52       20.11      1.66 o
  -6   9   5        3.00        2.16      1.08 o
  -5   9   5       59.18       47.61      2.00 o
  -4   9   5       20.71       28.17      2.27 o
  -3   9   5       72.69       71.75      2.46 o
  -2   9   5       83.59       89.13      2.70 o
  -1   9   5        4.67        6.24      1.20 o
   0   9   5        1.92        2.26      1.30 o
   1   9   5       26.05       27.56      2.62 o
   2   9   5       34.31       33.32      3.95 o
   3   9   5        3.53        5.18      1.53 o
   4   9   5       59.45       54.06      2.68 o
   5   9   5       27.40       25.79      2.43 o
   6   9   5        1.93        2.37      1.55 o
   7   9   5        0.00       -1.86      1.86 o
   8   9   5       13.32       17.30      4.14 o
 -10  10   5        2.01        2.43      1.30 o
  -9  10   5       28.29       27.71      2.02 o
  -8  10   5        7.04        8.62      1.57 o
  -7  10   5        0.88        2.29      1.14 o
  -6  10   5       29.30       35.97      2.16 o
  -5  10   5        1.99        4.51      1.68 o
  -4  10   5      104.07       92.49      2.95 o
  -3  10   5        4.56        4.67      1.30 o
  -2  10   5        7.10        7.90      1.30 o
  -1  10   5       23.74       24.49      1.79 o
   0  10   5        5.87        8.67      1.63 o
   1  10   5       14.35       17.42      2.19 o
   2  10   5        1.42        3.50      1.49 o
   3  10   5       16.05       18.98      3.20 o
   4  10   5        0.00        0.30      2.06 o
   5  10   5        4.62        9.40      2.25 o
   6  10   5        1.93        3.38      1.98 o
  -7  11   5        1.89        2.91      1.30 o
  -6  11   5        3.15        3.42      1.33 o
  -5  11   5       21.32       18.90      1.79 o
  -4  11   5        0.12        2.45      1.24 o
  -3  11   5        8.06       15.85      1.62 o
  -2  11   5        9.76       15.52      2.12 o
  -1  11   5        0.17        0.06      1.44 o
   0  11   5        3.44        0.61      1.44 o
   1  11   5       19.74       22.36      2.29 o
   2  11   5       20.56       26.20      2.78 o
   3  11   5        1.91        4.01      1.98 o
 -16   0   6        3.98        2.88      1.98 o
 -15   0   6       37.44       36.98      3.32 o
 -14   0   6       24.49       22.56      2.62 o
 -13   0   6        3.31        2.07      2.07 o
 -12   0   6        0.20       -1.17      1.17 o
 -11   0   6        1.79        1.05      1.32 o
 -10   0   6       57.27       46.63      4.14 o
  -9   0   6       23.99       34.59      3.76 o
  -8   0   6        1.41        7.14      2.26 o
  -7   0   6      422.33      329.59     12.43 o
  -6   0   6      437.40      401.58     14.69 o
  -5   0   6        0.81        4.51      1.33 o
  -4   0   6       31.88       24.17      3.38 o
  -3   0   6        0.56        0.13      0.93 o
  -2   0   6        1.23        1.50      1.09 o
  -1   0   6      244.07      188.62      3.94 o
   0   0   6      612.30      549.78     11.13 o
   1   0   6       27.90       31.73      2.98 o
   2   0   6        8.55        9.17      2.82 o
   3   0   6        6.17        4.14      1.60 o
   4   0   6        9.38        8.05      1.71 o
   5   0   6       31.50       37.23      2.78 o
   6   0   6        7.23        6.20      1.86 o
   7   0   6      122.13      121.54      9.78 o
   8   0   6      144.21      146.99     10.91 o
   9   0   6      192.39      181.73      9.41 o
  10   0   6        1.99        5.26      3.01 o
  11   0   6       26.10       30.08      4.51 o
  12   0   6       61.23       63.18      5.64 o
 -16   1   6        2.56        3.99      1.58 o
 -15   1   6        0.14        0.33      1.08 o
 -14   1   6        0.64       -0.75      1.19 o
 -13   1   6        0.00       -0.82      0.91 o
 -12   1   6        4.29        6.00      1.44 o
 -11   1   6        3.47        2.52      1.44 o
 -10   1   6        0.03       -0.51      1.03 o
  -9   1   6        0.50        1.13      1.33 o
  -8   1   6      126.89       99.26      3.03 o
  -7   1   6       17.30       14.48      2.13 o
  -6   1   6       69.73       63.03      3.76 o
  -5   1   6       25.39       32.76      1.77 o
  -4   1   6       20.10       18.15      1.26 o
  -3   1   6        3.28        3.02      0.66 o
  -2   1   6       34.51       32.43      1.13 o
  -1   1   6        1.54        0.15      0.61 o
   0   1   6       10.77       14.50      1.04 o
   1   1   6       44.58       49.11      1.39 o
   2   1   6       49.41       48.39      1.88 o
   3   1   6        2.10        2.76      1.07 o
   4   1   6       38.16       40.54      1.97 o
   5   1   6        6.46        9.20      1.58 o
   6   1   6       27.85       34.14      2.39 o
   7   1   6       25.57       29.81      2.37 o
   8   1   6        1.77        1.50      1.52 o
   9   1   6        2.18        1.75      2.01 o
  10   1   6        0.33        1.47      1.58 o
  11   1   6        0.03       -1.86      1.86 o
  12   1   6        7.84       12.41      4.32 o
 -16   2   6       11.28        9.02      1.53 o
 -15   2   6        2.03        2.15      1.24 o
 -14   2   6        4.73        3.03      1.49 o
 -13   2   6       78.70       62.37      3.53 o
 -12   2   6        3.07        5.82      1.44 o
 -11   2   6       37.76       41.23      2.53 o
 -10   2   6        0.01       -0.93      1.00 o
  -9   2   6        0.07        0.61      0.86 o
  -8   2   6       34.91       34.75      1.69 o
  -7   2   6      140.34      121.96      3.05 o
  -6   2   6      315.27      270.95      6.16 o
  -5   2   6       68.68       45.98      2.02 o
  -4   2   6       38.38       36.21      1.65 o
  -3   2   6       30.66       30.49      1.28 o
  -2   2   6       42.09       37.84      1.15 o
  -1   2   6      117.70      119.56      2.16 o
   0   2   6      207.70      196.16      3.35 o
   1   2   6       12.83        8.78      1.04 o
   2   2   6       59.55       57.93      2.45 o
   3   2   6       77.40       77.11      2.89 o
   4   2   6        0.42        2.01      1.36 o
   5   2   6        7.30       11.66      1.74 o
   6   2   6       31.32       34.89      2.68 o
   7   2   6        2.22        3.91      1.58 o
   8   2   6       27.40       29.24      2.59 o
   9   2   6        8.87        8.41      1.87 o
  10   2   6       17.43       17.24      2.17 o
  11   2   6        0.10       -1.52      1.52 o
  12   2   6       23.18       22.57      2.53 o
 -16   3   6        0.77        1.24      1.13 o
 -15   3   6        6.52        5.84      1.30 o
 -14   3   6        9.32        6.72      1.30 o
 -13   3   6        9.82        7.88      1.33 o
 -12   3   6       47.60       44.63      2.30 o
 -11   3   6        2.09        0.89      0.86 o
 -10   3   6        1.72        1.77      0.81 o
  -9   3   6        0.76        1.15      0.70 o
  -8   3   6        8.60       10.91      1.19 o
  -7   3   6       18.59       25.12      1.53 o
  -6   3   6        1.16       -0.27      0.86 o
  -5   3   6      140.54      122.87      3.54 o
  -4   3   6        8.79        9.47      1.08 o
  -3   3   6       27.42       30.06      1.34 o
  -2   3   6        4.97        3.70      0.74 o
  -1   3   6        0.01       -0.62      0.62 o
   0   3   6        3.38        3.74      0.93 o
   1   3   6       29.75       36.53      1.90 o
   2   3   6        0.31        0.67      1.09 o
   3   3   6        6.00        6.11      1.62 o
   4   3   6       37.87       41.78      3.02 o
   5   3   6      214.99      194.57      5.28 o
   6   3   6       48.86       48.09      2.45 o
   7   3   6        0.45        0.38      1.52 o
   8   3   6        1.54        2.71      2.20 o
   9   3   6        3.49        5.06      2.97 o
  10   3   6       18.39       19.79      2.80 o
  11   3   6       24.29       25.21      3.55 o
 -15   4   6        0.72       -0.53      0.98 o
 -14   4   6        4.41        6.88      1.30 o
 -13   4   6       20.42       19.43      2.12 o
 -12   4   6        0.76       -0.51      1.03 o
 -11   4   6        7.81       10.74      1.17 o
 -10   4   6        3.50        6.83      1.09 o
  -9   4   6        1.66        1.72      0.78 o
  -8   4   6        1.78        0.43      0.87 o
  -7   4   6        2.94        2.09      0.93 o
  -6   4   6       24.47       28.37      1.62 o
  -5   4   6      105.33       85.36      3.42 o
  -4   4   6       21.06       21.44      1.47 o
  -3   4   6        1.08        2.68      0.96 o
  -2   4   6        2.22        1.48      0.92 o
  -1   4   6      173.19      150.35      4.67 o
   0   4   6       10.18       13.47      1.33 o
   1   4   6       45.54       45.61      1.80 o
   2   4   6       32.52       34.12      1.70 o
   3   4   6       26.33       36.48      2.45 o
   4   4   6       55.39       57.89      2.67 o
   5   4   6       67.59       63.93      2.89 o
   6   4   6       55.88       55.87      2.96 o
   7   4   6       36.31       39.27      2.74 o
   8   4   6       15.87       12.64      2.71 o
   9   4   6       28.15       29.48      2.53 o
  10   4   6        3.30        3.35      1.77 o
  11   4   6        8.56        3.67      2.02 o
 -15   5   6        1.03        0.77      1.33 o
 -14   5   6        6.38        4.71      1.59 o
 -13   5   6        1.25        0.90      1.30 o
 -12   5   6       41.62       43.06      2.33 o
 -11   5   6        0.10       -0.91      0.91 o
 -10   5   6        4.51        1.53      1.05 o
  -9   5   6        1.31        1.38      0.97 o
  -8   5   6        4.52        8.46      1.24 o
  -7   5   6       38.43       38.08      1.81 o
  -6   5   6        0.02        0.49      1.09 o
  -5   5   6       87.15       80.17      2.81 o
  -4   5   6       21.69       21.42      1.71 o
  -3   5   6       11.78       15.39      1.44 o
  -2   5   6       11.12       16.04      1.74 o
  -1   5   6        3.00        1.84      1.15 o
   0   5   6       53.69       56.24      2.82 o
   1   5   6       11.62       10.55      1.33 o
   2   5   6       95.19       84.68      2.70 o
   3   5   6        5.14        4.43      1.32 o
   4   5   6        3.38        1.74      1.49 o
   5   5   6      287.73      269.81      6.95 o
   6   5   6        4.36        3.56      1.58 o
   7   5   6       26.78       32.39      2.61 o
   8   5   6       15.16       15.91      2.24 o
   9   5   6        6.64        7.13      2.02 o
  10   5   6        9.53       10.34      2.97 o
 -14   6   6        0.10       -0.16      1.17 o
 -13   6   6       12.75       11.17      1.70 o
 -12   6   6        0.02       -0.98      0.98 o
 -11   6   6       11.11        9.14      1.65 o
 -10   6   6        4.36        2.90      1.27 o
  -9   6   6        3.31        5.22      1.22 o
  -8   6   6       18.70       15.66      1.65 o
  -7   6   6       14.78       13.82      1.58 o
  -6   6   6        6.86        5.97      1.26 o
  -5   6   6        0.50        0.23      0.91 o
  -4   6   6       12.03       11.67      1.41 o
  -3   6   6        3.91        3.90      1.19 o
  -2   6   6       78.46       70.73      2.64 o
  -1   6   6       19.93       23.09      2.35 o
   0   6   6       92.32       79.46      3.76 o
   1   6   6       80.11       78.49      2.56 o
   2   6   6       83.89       71.43      3.00 o
   3   6   6       26.56       28.54      2.77 o
   4   6   6        7.41        8.75      2.24 o
   5   6   6        0.01       -0.24      1.41 o
   6   6   6       20.48       20.03      2.24 o
   7   6   6       25.28       25.40      2.45 o
   8   6   6        3.63        4.58      1.80 o
   9   6   6       20.44       21.48      3.57 o
 -13   7   6        0.06       -1.27      1.27 o
 -12   7   6       13.28       12.08      1.80 o
 -11   7   6       15.06       14.95      1.85 o
 -10   7   6       58.15       52.24      2.64 o
  -9   7   6       15.15       16.94      2.30 o
  -8   7   6        7.22        7.04      1.36 o
  -7   7   6        1.09        1.88      0.98 o
  -6   7   6       33.13       35.59      2.33 o
  -5   7   6        1.05        3.28      1.30 o
  -4   7   6        0.48        1.73      0.98 o
  -3   7   6        0.25        0.65      1.04 o
  -2   7   6       25.11       23.25      2.41 o
  -1   7   6        0.15       -0.15      1.25 o
   0   7   6       12.96       13.51      2.08 o
   1   7   6        3.52        4.35      1.80 o
   2   7   6       41.71       42.81      2.53 o
   3   7   6       62.12       55.90      2.31 o
   4   7   6        3.86        2.93      1.58 o
   5   7   6        3.57        4.76      1.74 o
   6   7   6        7.43        6.89      1.87 o
   7   7   6        1.24       -1.34      1.58 o
   8   7   6        8.60       10.28      3.38 o
 -11   8   6       15.45       12.71      1.87 o
 -10   8   6        3.04        5.96      1.49 o
  -9   8   6       10.46       13.09      1.57 o
  -8   8   6        2.21        1.58      1.10 o
  -7   8   6        1.66        2.08      1.10 o
  -6   8   6        8.32        9.37      1.57 o
  -5   8   6       31.74       29.99      1.92 o
  -4   8   6       42.01       46.73      2.23 o
  -3   8   6        5.15        7.77      1.30 o
  -2   8   6        6.68        8.62      1.41 o
  -1   8   6        0.06       -0.24      1.44 o
   0   8   6        0.53        1.41      1.69 o
   1   8   6        4.66        4.14      1.80 o
   2   8   6        0.03       -1.53      1.53 o
   3   8   6       18.68       20.44      2.15 o
   4   8   6        6.91        5.66      3.57 o
   5   8   6       18.57       16.02      2.71 o
   6   8   6       50.41       49.49      3.72 o
   7   8   6        0.41       -1.13      2.82 o
  -9   9   6       18.10       21.57      2.51 o
  -8   9   6        0.07        1.44      1.14 o
  -7   9   6        5.73        7.08      1.43 o
  -6   9   6       45.92       46.61      2.43 o
  -5   9   6        3.61        3.57      1.18 o
  -4   9   6       27.89       27.66      3.10 o
  -3   9   6       50.65       48.02      2.16 o
  -2   9   6        1.32        2.31      1.30 o
  -1   9   6        8.59       13.20      2.03 o
   0   9   6        2.65        2.36      1.80 o
   1   9   6        9.92       12.50      2.35 o
   2   9   6       20.32       16.85      2.62 o
   3   9   6        0.02       -0.91      2.44 o
   4   9   6        3.72        1.50      2.63 o
   5   9   6       13.51        7.52      3.38 o
  -6  10   6        5.92        5.18      1.58 o
  -5  10   6        3.57        3.36      1.49 o
  -4  10   6        6.88        8.51      1.65 o
  -3  10   6        1.73        2.83      1.26 o
  -2  10   6       25.22       26.75      3.01 o
  -1  10   6        3.59        5.41      1.98 o
   0  10   6        7.58        4.44      3.95 o
   1  10   6        1.10       -0.43      1.71 o
   2  10   6        9.63       13.54      3.38 o
 -15   1   7        0.00       -1.86      1.86 o
 -14   1   7       22.04       23.94      8.08 o
 -13   1   7        3.98        2.14      1.71 o
 -12   1   7        1.86        0.90      1.71 o
 -11   1   7        0.18        1.69      1.60 o
 -10   1   7       19.85       19.14      2.39 o
  -9   1   7      106.74       73.99      3.58 o
  -8   1   7        3.10        4.51      1.60 o
  -7   1   7       10.07       11.67      2.44 o
  -6   1   7        7.43        9.97      1.44 o
  -5   1   7        0.76        1.26      1.04 o
  -4   1   7        6.83        8.81      0.86 o
  -3   1   7        0.47        0.39      0.63 o
  -2   1   7       12.22       12.23      1.17 o
  -1   1   7       18.99       18.04      1.13 o
   0   1   7       20.86       26.91      1.95 o
   1   1   7       31.75       38.89      2.39 o
   2   1   7        0.00        0.61      1.22 o
   3   1   7        8.15       12.54      1.80 o
   4   1   7        0.78        4.64      1.52 o
   5   1   7       26.57       33.87      2.53 o
   6   1   7        5.41        7.68      1.80 o
   7   1   7       15.20       16.38      2.66 o
   8   1   7        0.68        1.35      2.26 o
   9   1   7        0.13        1.69      2.13 o
 -14   2   7        0.83        0.02      1.19 o
 -13   2   7        0.10        0.01      1.05 o
 -12   2   7        1.94        1.61      1.32 o
 -11   2   7        1.06        0.33      1.22 o
 -10   2   7        1.04        0.92      1.22 o
  -9   2   7        4.19        4.73      1.32 o
  -8   2   7        0.58        2.18      0.95 o
  -7   2   7       16.83       14.97      1.71 o
  -6   2   7       13.10       12.95      1.63 o
  -5   2   7        0.03       -0.47      0.80 o
  -4   2   7        4.83        7.54      1.10 o
  -3   2   7        9.14       10.48      1.34 o
  -2   2   7        0.34        0.69      0.70 o
  -1   2   7       28.09       25.54      1.42 o
   0   2   7        0.00        0.61      1.22 o
   1   2   7        8.74       15.65      1.80 o
   2   2   7        2.95        3.70      1.44 o
   3   2   7       52.89       48.56      2.53 o
   4   2   7       20.05       32.28      2.58 o
   5   2   7       19.58       23.00      3.47 o
   6   2   7       30.81       37.21      3.19 o
   7   2   7        0.01       -1.44      2.11 o
   8   2   7       12.85        8.79      2.02 o
   9   2   7       10.58       11.10      2.66 o
 -14   3   7        9.40        7.48      1.46 o
 -13   3   7        0.24        0.11      1.08 o
 -12   3   7        4.84        5.36      1.53 o
 -11   3   7        4.45        3.62      1.36 o
 -10   3   7        0.20        2.22      1.13 o
  -9   3   7        1.66        0.31      0.89 o
  -8   3   7       25.93       19.93      1.53 o
  -7   3   7        1.35        3.82      1.01 o
  -6   3   7       18.66       24.43      1.93 o
  -5   3   7        7.19        6.81      1.14 o
  -4   3   7       11.22       15.46      1.36 o
  -3   3   7        1.44        5.04      0.99 o
  -2   3   7       48.14       53.33      2.49 o
  -1   3   7       13.27       17.29      1.44 o
   0   3   7        0.36        2.05      0.98 o
   1   3   7        5.48        8.63      1.74 o
   2   3   7        0.08       -0.85      1.36 o
   3   3   7        0.67        3.92      1.58 o
   4   3   7        9.55        6.87      2.28 o
   5   3   7      131.31      116.42      4.11 o
   6   3   7        3.90        2.16      1.71 o
   7   3   7        0.24       -0.34      1.65 o
   8   3   7        6.09        6.19      1.93 o
   9   3   7        0.01       -1.63      1.63 o
 -13   4   7        0.03        1.08      1.32 o
 -12   4   7        7.28        5.07      1.49 o
 -11   4   7       24.68       27.11      2.31 o
 -10   4   7       14.81       12.45      1.53 o
  -9   4   7        0.30        0.44      0.97 o
  -8   4   7       24.61       27.13      1.81 o
  -7   4   7       11.72       14.75      1.43 o
  -6   4   7        0.37        2.40      0.97 o
  -5   4   7       37.51       30.70      1.85 o
  -4   4   7        3.04        2.96      1.50 o
  -3   4   7       60.87       53.94      2.34 o
  -2   4   7       44.32       45.45      4.14 o
  -1   4   7       18.92       16.79      1.77 o
   0   4   7        4.18        8.68      1.33 o
   1   4   7       77.42       77.80      3.11 o
   2   4   7      130.70      128.91      4.26 o
   3   4   7       24.29       31.22      3.01 o
   4   4   7        0.02        0.92      1.58 o
   5   4   7        8.21       10.15      2.13 o
   6   4   7        5.45        5.67      2.49 o
   7   4   7        9.89       14.89      2.25 o
   8   4   7        3.44        2.13      1.80 o
 -13   5   7        0.30       -0.38      2.26 o
 -12   5   7        0.01        0.45      1.30 o
 -11   5   7       21.52       22.52      1.81 o
 -10   5   7       15.46       14.91      2.05 o
  -9   5   7        4.33        8.11      1.33 o
  -8   5   7       11.86       13.02      1.53 o
  -7   5   7        2.04        2.02      1.01 o
  -6   5   7       24.31       24.70      1.68 o
  -5   5   7        0.99        1.93      1.07 o
  -4   5   7        3.72        6.65      1.98 o
  -3   5   7        5.32        4.84      1.19 o
  -2   5   7        9.16        7.90      1.80 o
  -1   5   7        4.30        9.68      1.80 o
   0   5   7        2.73        2.88      1.32 o
   1   5   7        3.64        6.24      1.53 o
   2   5   7       60.15       62.99      2.95 o
   3   5   7       16.48       16.22      2.15 o
   4   5   7       27.62       34.40      2.70 o
   5   5   7        4.77        3.68      2.37 o
   6   5   7        0.11       -1.58      1.58 o
   7   5   7        7.79        6.90      2.07 o
 -11   6   7        3.97        2.39      1.44 o
 -10   6   7        0.30        0.35      1.69 o
  -9   6   7        3.07        4.55      1.44 o
  -8   6   7       44.86       44.23      2.17 o
  -7   6   7        2.58        2.08      1.10 o
  -6   6   7        0.06        1.25      0.97 o
  -5   6   7        0.06        1.70      1.01 o
  -4   6   7        2.71        3.49      1.27 o
  -3   6   7        1.37        2.07      3.38 o
  -2   6   7        0.07       -0.17      1.44 o
  -1   6   7        9.26        9.70      1.98 o
   0   6   7       32.55       38.83      2.98 o
   1   6   7        2.22        0.87      1.59 o
   2   6   7        5.23        6.55      1.85 o
   3   6   7        4.24        8.81      1.87 o
   4   6   7       13.62       13.70      2.15 o
   5   6   7        2.57        2.37      1.71 o
   6   6   7        9.04        9.02      2.39 o
 -10   7   7       24.20       24.89      2.73 o
  -9   7   7        7.42        6.78      1.58 o
  -8   7   7        2.33        3.52      1.19 o
  -7   7   7        3.83        5.57      1.30 o
  -6   7   7        8.91        5.17      1.23 o
  -5   7   7        8.66       10.40      1.49 o
  -4   7   7       34.58       45.27      2.29 o
  -3   7   7        0.35        1.41      1.69 o
  -2   7   7        4.37        4.05      1.71 o
  -1   7   7       25.73       25.60      2.63 o
   0   7   7        0.02        1.16      1.59 o
   1   7   7        0.59        1.13      1.80 o
   2   7   7       33.05       34.22      5.26 o
   3   7   7        3.46        6.39      3.76 o
   4   7   7        3.20        3.57      2.13 o
   5   7   7        3.60        7.52      2.39 o
  -8   8   7        1.35        0.88      1.30 o
  -7   8   7        0.12        2.10      1.44 o
  -6   8   7        2.23        2.78      1.91 o
  -5   8   7        9.23        8.50      1.45 o
  -4   8   7        0.09        1.10      1.19 o
  -3   8   7       10.69       12.06      1.94 o
  -2   8   7        7.69       11.15      3.76 o
  -1   8   7        8.14        7.86      4.14 o
   0   8   7        3.59        3.38      2.26 o
   1   8   7        0.06       -1.88      1.88 o
 -12   0   8       10.46       13.91      3.76 o
 -11   0   8        7.04        4.14      3.01 o
 -10   0   8        2.56        5.26      3.01 o
  -9   0   8       41.39       34.60      4.51 o
  -8   0   8       80.12       61.30      4.89 o
  -7   0   8       11.68       16.92      3.38 o
  -6   0   8        2.14        7.97      1.86 o
  -5   0   8        0.46        1.18      1.09 o
  -4   0   8        0.04       16.25      1.71 o
  -3   0   8       54.41       56.58      2.18 o
  -2   0   8      126.55      102.69      6.02 o
  -1   0   8        7.40       10.53      3.01 o
   0   0   8       12.54       15.79      3.38 o
   1   0   8        0.00        1.13      2.63 o
   2   0   8        1.52       13.54      3.38 o
   3   0   8        0.91        9.02      3.01 o
   4   0   8        5.91       13.16      3.76 o
   5   0   8        2.29       -1.13      2.63 o
   6   0   8       21.55       28.95      4.51 o
 -12   1   8        0.25        4.01      1.58 o
 -11   1   8        0.01        0.17      1.27 o
 -10   1   8       17.20       15.33      1.99 o
  -9   1   8        4.09        3.25      1.72 o
  -8   1   8        7.27        5.29      1.36 o
  -7   1   8        1.00        0.27      1.09 o
  -6   1   8        0.80        0.13      0.98 o
  -5   1   8        4.39        4.99      1.18 o
  -4   1   8        0.43       -0.76      0.76 o
  -3   1   8        2.72        6.04      1.30 o
  -2   1   8        0.31        1.54      1.36 o
  -1   1   8        4.06        5.62      2.12 o
   0   1   8        1.08       -1.30      1.56 o
   1   1   8        3.51        2.81      1.58 o
   2   1   8        0.03       -1.01      1.71 o
   3   1   8        1.18        3.95      2.13 o
   4   1   8       19.39       26.67      3.05 o
   5   1   8        0.00       -1.71      1.71 o
   6   1   8       10.79       19.08      2.92 o
 -12   2   8        0.89        1.30      1.32 o
 -11   2   8        2.12        1.06      1.32 o
 -10   2   8        4.69        3.57      1.55 o
  -9   2   8       31.12       22.14      2.04 o
  -8   2   8       12.88        9.66      1.71 o
  -7   2   8        5.81       10.24      1.41 o
  -6   2   8        2.07        1.91      1.14 o
  -5   2   8        2.72        0.59      1.03 o
  -4   2   8        4.51        6.91      1.24 o
  -3   2   8       56.09       63.04      2.99 o
  -2   2   8       20.42       25.33      2.66 o
  -1   2   8        0.22       -0.75      1.36 o
   0   2   8        8.95        9.79      1.80 o
   1   2   8       46.00       52.98      2.89 o
   2   2   8        2.46        6.17      1.87 o
   3   2   8        7.37       13.68      2.17 o
   4   2   8        1.42        5.34      1.85 o
   5   2   8        0.43        2.44      2.13 o
   6   2   8        9.56        9.95      2.52 o
 -11   3   8        2.08        2.73      1.40 o
 -10   3   8       12.07       11.16      1.82 o
  -9   3   8        2.73       13.10      1.82 o
  -8   3   8        4.28        6.91      1.65 o
  -7   3   8       26.32       24.13      1.83 o
  -6   3   8        6.01        7.62      1.33 o
  -5   3   8        0.08       -0.69      1.30 o
  -4   3   8        0.63        1.32      1.37 o
  -3   3   8        0.07        1.16      1.31 o
  -2   3   8        1.11        2.45      1.32 o
  -1   3   8        0.91        1.69      2.44 o
   0   3   8        5.22        8.14      2.10 o
   1   3   8        1.56        4.45      1.80 o
   2   3   8        4.16        4.64      1.74 o
   3   3   8       61.50       63.06      3.24 o
   4   3   8        0.77        2.77      1.87 o
   5   3   8        0.17        0.91      1.80 o
 -10   4   8        0.45        4.06      1.67 o
  -9   4   8        0.52        6.70      2.32 o
  -8   4   8        1.07        3.82      1.12 o
  -7   4   8       10.39        7.05      1.22 o
  -6   4   8       10.03       10.40      1.44 o
  -5   4   8        0.09        7.62      1.53 o
  -4   4   8        0.11        1.03      2.44 o
  -3   4   8       11.31        9.49      4.51 o
  -2   4   8        1.21        1.63      2.44 o
  -1   4   8       48.13       50.49      4.89 o
   0   4   8        1.39        3.13      1.98 o
   1   4   8        0.39        2.36      1.98 o
   2   4   8       12.13       15.22      2.17 o
   3   4   8       33.64       39.81      2.95 o
   4   4   8       14.65       21.02      2.49 o
  -9   5   8        1.86       11.18      1.71 o
  -8   5   8        1.99        4.31      1.44 o
  -7   5   8       43.44       38.25      2.71 o
  -6   5   8        0.02        5.47      1.23 o
  -5   5   8        0.15       -0.30      1.13 o
  -4   5   8       17.47       22.82      2.43 o
  -3   5   8        7.47        9.57      2.07 o
  -2   5   8       22.03       26.70      2.62 o
  -1   5   8        0.11        1.88      3.01 o
   0   5   8       29.41       28.29      3.05 o
   1   5   8        1.07        5.06      2.25 o
   2   5   8        5.72        2.63      3.01 o
   3   5   8       67.20       63.61      3.89 o
  -7   6   8        0.97        2.39      1.27 o
  -6   6   8        0.30        2.51      1.30 o
  -5   6   8        0.69        3.51      1.53 o
  -4   6   8        8.07        5.64      2.63 o
  -3   6   8        0.09        1.56      2.26 o
  -2   6   8        2.30        3.28      1.80 o
  -1   6   8       27.85       33.47      3.76 o
  -7   1   9        0.15        0.07      1.36 o
  -6   1   9        0.00       -0.38      1.43 o
  -5   1   9        0.46       -0.41      1.31 o
  -3   1   9        4.46        4.89      3.01 o
  -2   1   9        4.88        4.51      3.01 o
  -1   1   9        8.43        4.51      3.01 o
   0   1   9        1.63        2.01      1.98 o
  -6   2   9        0.00        2.35      2.06 o
  -5   2   9        0.10        2.37      1.36 o
  -4   2   9        4.87        7.90      3.38 o
  -3   2   9        2.75        6.39      3.38 o
  -2   2   9        0.47        3.18      3.01 o
  -1   2   9        4.41        3.01      3.38 o
  -4   3   9       18.51       24.06      4.14 o
  -3   3   9       11.04       11.66      3.76 o
 
